# Supplementary material for: Comparative Transcriptomic Studies on a Cadmium Hyperaccumulator Viola baoshanensis and Its Non-Tolerant Counterpart V. inconspicua
Source: Int J Mol Sci. 2019 Apr 17;20(8):1906. doi: 10.3390/ijms20081906 (PMC6515270; doi:10.3390/ijms20081906)
Supplement: Supplementary file 1 [file ijms-20-01906-s001.zip]

Archive with 8 entries (7 files):
- ijms-466616-supplementary-3/
- ijms-466616-supplementary-3/Supplementary table S10.xlsx
- ijms-466616-supplementary-3/Supplementary table S11.xlsx
- ijms-466616-supplementary-3/Supplementary table S12.xlsx
- ijms-466616-supplementary-3/Supplementary table S13.xlsx
- ijms-466616-supplementary-3/Supplementary table S14.xlsx
- ijms-466616-supplementary-3/Supplementary table S9.xlsx
- ijms-466616-supplementary-3/Table S1-S8 Figure S1-S7.docx
