# Supplementary material for: Comparative Transcriptomic Studies on a Cadmium Hyperaccumulator Viola baoshanensis and Its Non-Tolerant Counterpart V. inconspicua
Source: Int J Mol Sci. 2019 Apr 17;20(8):1906. doi: 10.3390/ijms20081906 (PMC6515270; doi:10.3390/ijms20081906)
Supplement: Supplementary file 1 [file ijms-20-01906-s001.zip › ijms-466616-supplementary-3/Supplementary table S10.xlsx]

## Sheet: Table S10
Table S10 V. baoshanensis specific upregulated transcripts in shoot in response to Cd stress.
Gene ID (VB)	Gene ID (VI)	Cd/CK(VB)		Cd/CK(VI)		Annotation
		Log2(fold-change)	FDR	Log2(fold-change)	FDR
MSTRG_VB.19869	MSTRG_VI.16831	5.4782	8.65e-46	0.983553	0.760427	Aspartate aminotransferase, mitochondrial
MSTRG_VB.23608	MSTRG_VI.15989	5.96623	2.21e-33	1.41148	0.0901906	MYB transcription factor
MSTRG_VB.66888	MSTRG_VI.24000	5.72836	5.28e-33	0.187855	0.902562	Protein LIGHT-DEPENDENT SHORT HYPOCOTYLS 4
MSTRG_VB.55154	MSTRG_VI.70500	2.98265	6.52e-33	1.59353	0.0150216	Beta-carotene 3-hydroxylase 1, chloroplastic
MSTRG_VB.35473	MSTRG_VI.48484	14.9562	1.07e-31	0.616572	0.326092	L-ascorbate peroxidase 1, cytosolic
MSTRG_VB.85266	MSTRG_VI.62890	4.16612	1.7e-26	1.74825	5.13e-07	Protein LIGHT-DEPENDENT SHORT HYPOCOTYLS 3
MSTRG_VB.4903	MSTRG_VI.677	9.58121	8.7e-26	3.50547	NA	Homeobox protein knotted-1-like 1
MSTRG_VB.11532	MSTRG_VI.77850	5.93676	2.71e-25	0.979572	0.491542	NAC domain-containing protein 100
MSTRG_VB.22010	MSTRG_VI.13903	4.96937	2.77e-25	0.558804	0.707171	Butyrate--CoA ligase AAE11, peroxisomal
MSTRG_VB.82724	MSTRG_VI.6751	5.97674	4.24e-25	3.66842	0.0160799	KDEL-tailed cysteine endopeptidase CEP1
MSTRG_VB.32241	MSTRG_VI.75055	5.73389	6.11e-25	0.430132	0.672705	Homeobox protein knotted-1-like 1
MSTRG_VB.56915	MSTRG_VI.23244	3.20529	1.09e-24	1.86421	0.14699	Annexin D8
MSTRG_VB.81092	MSTRG_VI.38079	4.92366	8.86e-24	1.96998	1.73e-06	Peroxidase 10
MSTRG_VB.78511	MSTRG_VI.55995	3.48388	3.27e-23	2.02405	0.325459	Homeobox protein knotted-1-like 6
MSTRG_VB.52856	MSTRG_VI.23247	3.49959	7.45e-22	1.70712	0.0465002	MYB transcription factor
MSTRG_VB.78912	MSTRG_VI.55768	3.50423	1.72e-21	0.52716	0.349554	SPX domain-containing membrane protein
MSTRG_VB.13276	MSTRG_VI.27434	5.54018	1.97e-21	-0.375305	0.82058	Protein LIGHT-DEPENDENT SHORT HYPOCOTYLS 4
MSTRG_VB.55246	MSTRG_VI.60836	3.39765	1.1e-19	1.2271	0.0229398	Regulatory protein NPR5
MSTRG_VB.73546	MSTRG_VI.39950	4.30666	1.74e-19	2.39024	0.0519686	Lysine histidine transporter-like 8
MSTRG_VB.15249	MSTRG_VI.62093	8.46203	3.86e-19	4.22864	0.187816	AT4g34150/F28A23_90
MSTRG_VB.80997	MSTRG_VI.13070	2.94899	1e-18	1.79131	0.0815789	Probable carboxylesterase 15
MSTRG_VB.22804	MSTRG_VI.57246	4.64865	1.35e-17	3.13051	0.0150105	UDP-glycosyltransferase 88A1
MSTRG_VB.43133	MSTRG_VI.68471	5.24696	2.32e-17	1.20233	0.093003	Aquaporin TIP4-1
MSTRG_VB.19027	MSTRG_VI.43962	2.30215	2.66e-17	1.18477	0.0118473	Protein kinase protein with adenine nucleotide alpha hydrolases-like domain-containing protein
MSTRG_VB.89595	MSTRG_VI.43238	3.14252	2.68e-17	1.16134	0.343152	Probable membrane-associated kinase regulator 2
MSTRG_VB.36452	MSTRG_VI.74002	2.06957	2e-16	1.16529	0.0357617	Glyceraldehyde-3-phosphate dehydrogenase GAPCP2, chloroplastic
MSTRG_VB.49751	MSTRG_VI.29008	2.6446	2e-16	1.25266	0.0585177	Dof zinc finger protein DOF1.6
MSTRG_VB.72450	MSTRG_VI.60297	2.75434	3.62e-16	1.24744	0.309374	CASP-like protein 3A1
MSTRG_VB.48397	MSTRG_VI.7781	3.03518	3.78e-16	2.7069	0.0107961	UDP-glycosyltransferase 73B3
MSTRG_VB.25928	MSTRG_VI.56523	2.17155	5.05e-16	1.10521	0.126106	Ent-kaurene oxidase, chloroplastic
MSTRG_VB.49213	MSTRG_VI.57482	6.53805	6.57e-16	-0.405176	0.566082	Respiratory burst oxidase homolog protein B
MSTRG_VB.30846	MSTRG_VI.54363	2.89254	7.31e-15	0.494011	0.207898	Regulatory protein NPR5
MSTRG_VB.8930	MSTRG_VI.41986	3.45852	2.02e-14	-0.33861	0.797704	Probable protein phosphatase 2C 24
MSTRG_VB.22815	MSTRG_VI.9053	6.07733	2.15e-14	1.6202	0.298224	17.6 kDa class I heat shock protein 2
MSTRG_VB.48306	MSTRG_VI.39444	8.03801	2.2e-14	2.90259	0.1728	Feruloyl CoA ortho-hydroxylase 2
MSTRG_VB.592	MSTRG_VI.14801	2.68551	4.08e-14	1.81054	9.42e-05	Probable ubiquitin-conjugating enzyme E2 24
MSTRG_VB.63811	MSTRG_VI.6257	6.00266	5.21e-14	2.47279	0.0153635	Peroxidase 25
MSTRG_VB.32961	MSTRG_VI.65656	10.6402	6.62e-14	4.94167	0.089566	Probable pectinesterase/pectinesterase inhibitor 17
MSTRG_VB.11680	MSTRG_VI.75200	6.76937	7.98e-14	5.50776	0.334074	Probable caffeoyl-CoA O-methyltransferase At4g26220
MSTRG_VB.28539	MSTRG_VI.56208	2.60044	1.31e-13	0.369705	0.496665	WAT1-related protein At3g28050
MSTRG_VB.4475	MSTRG_VI.42990	2.28751	1.85e-13	-0.234059	0.830313	Protein DOWNY MILDEW RESISTANCE 6
MSTRG_VB.74110	MSTRG_VI.76007	3.097	2.01e-13	1.27621	0.000256702	Protein LIGHT-DEPENDENT SHORT HYPOCOTYLS 10
MSTRG_VB.83162	MSTRG_VI.48868	2.25471	6.83e-13	0.0462325	0.967725	Nicotianamine synthase 1
MSTRG_VB.29351	MSTRG_VI.49827	2.76859	8.28e-13	0.473567	0.933992	Emb_CAB62340.1
MSTRG_VB.8976	MSTRG_VI.49743	6.51228	8.31e-13	-0.293179	0.785038	Zinc transporter 1
MSTRG_VB.67408	MSTRG_VI.51239	3.9772	8.4e-13	1.79141	0.111121	BAG family molecular chaperone regulator 6
MSTRG_VB.88826	MSTRG_VI.61399	2.3438	1.08e-12	1.71747	0.00493667	Probable ubiquitin-conjugating enzyme E2 24
MSTRG_VB.92775	MSTRG_VI.25667	7.36639	1.27e-12	1.57984	0.803605	Transcription factor ORG2
MSTRG_VB.82923	MSTRG_VI.32426	10.0796	2.91e-12	-0.0613361	0.92514	Vacuolar iron transporter 1
MSTRG_VB.42666	MSTRG_VI.51181	4.85555	4.89e-12	0.77576	0.401258	Lycopene beta cyclase, chloroplastic
MSTRG_VB.29926	MSTRG_VI.13811	4.78248	5.49e-12	1.38071	0.78473	WAT1-related protein At2g39510
MSTRG_VB.37973	MSTRG_VI.17031	7.52419	6.25e-12	5.57891	0.0308715	ENTH/VHS family protein
MSTRG_VB.82153	MSTRG_VI.26851	2.84415	8.12e-12	2.3229	0.173827	Sugar transporter ERD6-like 3
MSTRG_VB.13815	MSTRG_VI.22861	2.05171	8.34e-12	1.48625	0.0450194	EPIDERMAL PATTERNING FACTOR-like protein 4
MSTRG_VB.82606	MSTRG_VI.43836	2.20216	1e-11	0.715251	0.164939	Malate dehydrogenase, chloroplastic
MSTRG_VB.21765	MSTRG_VI.15104	3.88015	1.63e-11	2.5839	0.309941	Oleosin 21.2 kDa
MSTRG_VB.22880	MSTRG_VI.62664	6.32332	1.82e-11	2.11753	0.103083	Homeobox protein knotted-1-like 1
MSTRG_VB.20145	MSTRG_VI.37240	2.79531	1.82e-11	2.61508	0.220001	Squamosa promoter-binding-like protein 6
MSTRG_VB.79170	MSTRG_VI.57062	2.20661	2.2e-11	0.370201	0.441051	Putative uncharacterized protein At3g57540
MSTRG_VB.86808	MSTRG_VI.21049	3.09813	2.38e-11	0.96427	0.114959	UDP-glucuronic acid decarboxylase 2
MSTRG_VB.1043	MSTRG_VI.63687	3.36742	2.49e-11	0.46752	0.669817	Probable aquaporin NIP5-1
MSTRG_VB.38365	MSTRG_VI.18394	3.21202	6.01e-11	3.38944	0.0361396	Omega-hydroxypalmitate O-feruloyl transferase
MSTRG_VB.8419	MSTRG_VI.32529	2.24447	6.55e-11	1.6557	0.00840793	L-lactate dehydrogenase
MSTRG_VB.1387	MSTRG_VI.74615	5.98309	8.11e-11	1.77268	0.0948586	Protein LIGHT-DEPENDENT SHORT HYPOCOTYLS 10
MSTRG_VB.30945	MSTRG_VI.64698	5.19949	8.26e-11	2.34562	0.049687	At1g07080/F10K1_15
MSTRG_VB.16111	MSTRG_VI.34917	2.28045	1.41e-10	2.08095	0.058642	Serine/threonine-protein kinase Nek2
MSTRG_VB.37335	MSTRG_VI.77450	2.08977	2.36e-10	1.17713	0.0252063	Ent-kaurenoic acid oxidase 1
MSTRG_VB.6833	MSTRG_VI.43887	5.07809	2.64e-10	1.82111	0.0760324	22.0 kDa heat shock protein
MSTRG_VB.66359	MSTRG_VI.31794	3.60482	3.7e-10	1.21744	0.529164	Dirigent protein 21
MSTRG_VB.26808	MSTRG_VI.70701	2.62267	7.04e-10	2.44551	0.0703256	Aquaporin PIP2-1
MSTRG_VB.59497	MSTRG_VI.53190	2.14199	7.54e-10	1.49295	0.186237	Probable polygalacturonase At1g80170
MSTRG_VB.80123	MSTRG_VI.3975	5.42762	1.11e-09	1.31202	0.509269	Putative uncharacterized protein At2g05940
MSTRG_VB.60468	MSTRG_VI.36827	2.64471	1.23e-09	2.45561	0.126983	LOB domain-containing protein 11
MSTRG_VB.79588	MSTRG_VI.38123	2.84909	1.78e-09	1.61547	0.00838403	CBL-interacting serine/threonine-protein kinase 7
MSTRG_VB.43361	MSTRG_VI.74729	2.18837	1.79e-09	0.597829	0.307253	Patellin-6
MSTRG_VB.75615	MSTRG_VI.40925	8.99948	2.02e-09	-0.944884	0.712892	Zinc finger protein WIP3
MSTRG_VB.11259	MSTRG_VI.66610	6.449	2.24e-09	-0.627871	0.424622	Serine carboxypeptidase-like 28
MSTRG_VB.18203	MSTRG_VI.27828	3.90989	2.24e-09	-0.021894	0.951398	1-aminocyclopropane-1-carboxylate oxidase 1
MSTRG_VB.68149	MSTRG_VI.14609	2.36665	4.43e-09	1.26985	0.0166472	1-aminocyclopropane-1-carboxylate oxidase 4
MSTRG_VB.37073	MSTRG_VI.31555	3.09319	4.99e-09	-0.74172	0.111724	Dirigent protein 20
MSTRG_VB.93915	MSTRG_VI.21550	9.20229	5.51e-09	-2.1713	0.0704405	Adenylate isopentenyltransferase 5, chloroplastic
MSTRG_VB.86581	MSTRG_VI.32955	3.22963	6.09e-09	1.7967	0.0505539	ATP-dependent 6-phosphofructokinase 2
MSTRG_VB.15143	MSTRG_VI.55318	2.43101	6.44e-09	1.08562	0.544709	Protein DETOXIFICATION 54
MSTRG_VB.52861	MSTRG_VI.64433	4.74364	7.31e-09	5.13046	0.087715	Protein argonaute 4
MSTRG_VB.91585	MSTRG_VI.41604	2.99731	7.4e-09	1.18145	0.540641	MYB transcription factor
MSTRG_VB.73284	MSTRG_VI.45414	3.2617	8.75e-09	1.65275	0.179864	Protease inhibitor/seed storage/lipid transfer protein (LTP) family protein
MSTRG_VB.85502	MSTRG_VI.55727	2.18079	1.2e-08	0.82464	0.198309	Uncharacterized protein At4g06744
MSTRG_VB.52744	MSTRG_VI.35564	3.27721	1.69e-08	2.20715	0.364506	Phytosulfokine receptor 1
MSTRG_VB.53123	MSTRG_VI.1388	2.09617	1.85e-08	0.666973	0.115077	Squamosa promoter-binding-like protein 6
MSTRG_VB.82013	MSTRG_VI.29346	2.78178	2.18e-08	1.53965	0.00552209	Regulatory protein NPR5
MSTRG_VB.87033	MSTRG_VI.15327	2.36894	2.21e-08	1.07251	0.135633	Mpv17/PMP22 domain-containing protein
MSTRG_VB.19891	MSTRG_VI.39864	3.17635	2.32e-08	2.96328	0.0905575	Alanine--glyoxylate aminotransferase 2 homolog 3, mitochondrial
MSTRG_VB.53635	MSTRG_VI.42789	3.33746	2.41e-08	1.13204	0.181058	Cytochrome P450 71B19
MSTRG_VB.44435	MSTRG_VI.15696	2.2403	3.09e-08	0.927471	0.0473328	Cytochrome P450, family 81, subfamily D, polypeptide 8
MSTRG_VB.12949	MSTRG_VI.47272	4.80919	5.13e-08	1.06162	0.825881	Protein CENTRORADIALIS-like
MSTRG_VB.50906	MSTRG_VI.46636	2.98929	5.44e-08	1.68795	0.00034884	ABC transporter G family member 40
MSTRG_VB.28027	MSTRG_VI.22869	3.7036	5.97e-08	2.8683	0.0113836	Dirigent protein 5
MSTRG_VB.61896	MSTRG_VI.22405	3.27575	6.95e-08	0.302317	NA	Transcription factor bHLH93
MSTRG_VB.64358	MSTRG_VI.3901	6.88878	8.6e-08	9.88237	0.0574166	Fatty acyl-CoA reductase 3
MSTRG_VB.80748	MSTRG_VI.72321	2.50342	8.8e-08	1.81849	3.47e-05	Protein LIGHT-DEPENDENT SHORT HYPOCOTYLS 2
MSTRG_VB.40934	MSTRG_VI.10155	8.39099	9.53e-08	1.32747	0.234436	Glycosyl hydrolases family protein
MSTRG_VB.73430	MSTRG_VI.46672	2.99664	9.71e-08	-1.33628	0.359424	Putative indole-3-acetic acid-amido synthetase GH3.9
MSTRG_VB.81771	MSTRG_VI.39973	2.75882	1.08e-07	0.82114	0.45255	Bidirectional sugar transporter SWEET2
MSTRG_VB.19003	MSTRG_VI.56847	2.07526	1.1e-07	0.689538	0.374532	Uncharacterized protein
MSTRG_VB.19377	MSTRG_VI.69091	2.72429	1.68e-07	-0.530049	NA	BURP domain protein USPL1
MSTRG_VB.68696	MSTRG_VI.18705	3.7874	1.79e-07	0.0381991	0.965807	Uncharacterized protein
MSTRG_VB.43342	MSTRG_VI.40833	6.93641	1.89e-07	5.32444	0.0703384	At3g02940
MSTRG_VB.21723	MSTRG_VI.30101	3.04786	1.99e-07	0.343091	0.47329	Zinc transporter 4, chloroplastic
MSTRG_VB.15739	MSTRG_VI.15218	8.30959	2.22e-07	0.30239	0.921432	At3g21420
MSTRG_VB.89107	MSTRG_VI.14306	2.46234	2.28e-07	0.936812	0.367212	Auxin efflux carrier component 1
MSTRG_VB.88636	MSTRG_VI.22458	3.19795	2.34e-07	2.13454	0.19037	Putative phosphatidylethanolamine-binding protein
MSTRG_VB.6460	MSTRG_VI.43668	2.89467	2.45e-07	3.14326	0.0380675	Expansin-like B1
MSTRG_VB.89284	MSTRG_VI.33767	2.45382	2.8e-07	1.69651	0.0256819	Glutathione S-transferase U17
MSTRG_VB.21454	MSTRG_VI.11210	2.34183	3.42e-07	1.57722	0.0112836	Uncharacterized protein
MSTRG_VB.79600	MSTRG_VI.12811	2.66025	3.66e-07	1.9151	0.324982	Nucleotide-diphospho-sugar transferase domain-containing protein
MSTRG_VB.1590	MSTRG_VI.34933	4.45989	4.56e-07	-1.99934	0.0301913	Callose synthase 9
MSTRG_VB.38127	MSTRG_VI.54392	3.36864	5.85e-07	-1.17955	0.140539	Prolyl oligopeptidase family protein
MSTRG_VB.39267	MSTRG_VI.35747	2.84454	6.13e-07	-0.525438	0.584232	Protein DETOXIFICATION 51
MSTRG_VB.94212	MSTRG_VI.38644	4.85295	6.6e-07	1.47989	0.296859	At1g30700
MSTRG_VB.66360	MSTRG_VI.31795	5.19227	7.55e-07	2.62898	NA	Dirigent protein 2
MSTRG_VB.75381	MSTRG_VI.59508	4.13489	7.58e-07	1.50459	0.497803	Dirigent protein 23
MSTRG_VB.51673	MSTRG_VI.48938	2.22106	8.8e-07	1.22658	0.0143287	Cytochrome P450 82C4
MSTRG_VB.79166	MSTRG_VI.45626	2.09516	9.8e-07	-0.599014	0.214336	Probable galactinol--sucrose galactosyltransferase 2
MSTRG_VB.75168	MSTRG_VI.11607	4.17651	1e-06	1.29684	0.140878	Zinc finger protein WIP3
MSTRG_VB.66467	MSTRG_VI.54002	2.41035	1.05e-06	1.07865	0.0283593	Topless-related protein 1
MSTRG_VB.76659	MSTRG_VI.54236	2.63593	1.32e-06	0.280823	0.810895	Mini zinc finger protein 2
MSTRG_VB.8666	MSTRG_VI.11426	2.70957	1.35e-06	0.361549	0.889763	S-adenosyl-L-methionine-dependent methyltransferases superfamily protein
MSTRG_VB.86286	MSTRG_VI.57457	2.70966	1.4e-06	1.19105	0.15145	Auxin efflux carrier component 1
MSTRG_VB.14458	MSTRG_VI.10088	3.28286	1.44e-06	-0.423348	0.819726	Agamous-like MADS-box protein AGL21
MSTRG_VB.51837	MSTRG_VI.39354	2.64911	1.5e-06	2.30665	0.0113736	CYP93D1
MSTRG_VB.38966	MSTRG_VI.58262	5.96256	1.63e-06	3.96631	0.241694	Polygalacturonase QRT2
MSTRG_VB.61689	MSTRG_VI.13921	2.84845	1.83e-06	0.476055	0.700312	NADH dehydrogenase [ubiquinone] iron-sulfur protein 4, mitochondrial
MSTRG_VB.85126	MSTRG_VI.30307	2.54846	1.89e-06	1.11432	0.0803328	Protein SRG1
MSTRG_VB.23073	MSTRG_VI.1612	2.83879	2.02e-06	-0.314264	0.656639	DNA mismatch repair protein MSH7
MSTRG_VB.37309	MSTRG_VI.53728	3.21772	2.32e-06	3.87124	0.520664	Putative uclacyanin I
MSTRG_VB.58027	MSTRG_VI.23216	3.23526	2.33e-06	2.32798	0.0502853	NAC domain-containing protein 104
MSTRG_VB.10857	MSTRG_VI.34123	4.01686	2.42e-06	5.47275	0.0990459	Germin-like protein subfamily 1 member 16
MSTRG_VB.63603	MSTRG_VI.66719	3.23065	2.48e-06	0.108068	0.949698	Protein SHI RELATED SEQUENCE 1
MSTRG_VB.78459	MSTRG_VI.9179	2.05556	2.61e-06	1.14	0.610668	Probable galacturonosyltransferase-like 1
MSTRG_VB.34359	MSTRG_VI.71897	4.81832	2.66e-06	1.71891	1.72e-05	MYB-domain transcription factor LOF2
MSTRG_VB.59402	MSTRG_VI.12678	2.53073	2.69e-06	0.0470122	0.972041	F-box/kelch-repeat protein At5g26960
MSTRG_VB.5315	MSTRG_VI.37612	7.84206	2.97e-06	-0.643624	0.478577	Type I inositol polyphosphate 5-phosphatase 8
MSTRG_VB.35416	MSTRG_VI.506	6.1348	3.21e-06	3.93173	0.102028	Ubiquitin carboxyl-terminal hydrolase 12
MSTRG_VB.68064	MSTRG_VI.64224	2.12948	3.47e-06	1.79718	4.1e-06	Glutathione S-transferase family protein
MSTRG_VB.1002	MSTRG_VI.76955	2.78008	3.52e-06	1.37013	0.00452599	Protein HYPER-SENSITIVITY-RELATED 4
MSTRG_VB.86678	MSTRG_VI.23401	2.46395	4e-06	1.44766	0.0275885	Receptor like protein kinase S.2
MSTRG_VB.54860	MSTRG_VI.19279	2.00931	4.05e-06	0.692267	0.365977	Probable mediator of RNA polymerase II transcription subunit 37c
MSTRG_VB.89692	MSTRG_VI.11917	3.74119	4.15e-06	0.398407	NA	Ethylene-responsive transcription factor 12
MSTRG_VB.61782	MSTRG_VI.34504	4.56315	4.83e-06	-0.211689	0.572703	AGAA.5
MSTRG_VB.73487	MSTRG_VI.9862	3.3883	5.18e-06	0.966189	0.206986	Probable calcium-binding protein CML43
MSTRG_VB.86143	MSTRG_VI.50044	2.27235	5.92e-06	-0.291056	0.359511	Sulfate transporter 3.1
MSTRG_VB.83394	MSTRG_VI.33135	2.73225	6.48e-06	1.25898	0.425568	Probable pectate lyase 20
MSTRG_VB.42177	MSTRG_VI.73627	2.43253	6.55e-06	-0.22866	0.842406	NAC transcription factor 25
MSTRG_VB.34693	MSTRG_VI.48655	2.28047	6.72e-06	1.97824	0.00590533	Cinnamoyl-CoA reductase 1
MSTRG_VB.20522	MSTRG_VI.21671	3.22484	7.14e-06	2.42705	0.141826	Mini zinc finger protein 2
MSTRG_VB.3587	MSTRG_VI.7211	2.18537	7.97e-06	-0.833276	0.207191	At3g56360
MSTRG_VB.88573	MSTRG_VI.52000	7.74207	8.45e-06	-0.13117	0.852216	TIR-NBS-LRR class disease resistance protein
MSTRG_VB.76375	MSTRG_VI.17373	3.30537	8.71e-06	0.630664	0.509365	HXXXD-type acyl-transferase
MSTRG_VB.44745	MSTRG_VI.19638	2.78209	8.98e-06	3.32722	0.0974054	Calmodulin-like protein 3
MSTRG_VB.63363	MSTRG_VI.16864	2.87569	9.01e-06	-0.252602	0.825881	Probable calcium-binding protein CML25
MSTRG_VB.31430	MSTRG_VI.304	3.49332	9.99e-06	0.620389	0.587354	17.6 kDa class I heat shock protein 2
MSTRG_VB.72197	MSTRG_VI.10430	2.10607	1.09e-05	1.00186	0.472693	At5g65790
MSTRG_VB.84529	MSTRG_VI.15101	2.15307	1.09e-05	0.33502	0.605306	Protein LATERAL ORGAN BOUNDARIES
MSTRG_VB.81150	MSTRG_VI.77215	2.30332	1.16e-05	1.71441	0.0018771	Probable acetyltransferase NATA1-like
MSTRG_VB.22531	MSTRG_VI.38177	3.94644	1.16e-05	0.728853	0.0480917	Zinc transporter 2
MSTRG_VB.20932	MSTRG_VI.13621	2.19538	1.2e-05	-0.607439	0.546168	At5g07330
MSTRG_VB.46272	MSTRG_VI.79325	4.69689	1.2e-05	2.40742	0.243838	Putative uncharacterized protein At1g15010
MSTRG_VB.62654	MSTRG_VI.5003	2.25225	1.43e-05	0.28969	0.724958	Protein TIC 20-IV, chloroplastic
MSTRG_VB.65492	MSTRG_VI.22678	3.25005	1.44e-05	1.1354	0.147829	17.6 kDa class I heat shock protein 2
MSTRG_VB.8399	MSTRG_VI.43086	4.49179	1.65e-05	-0.177863	0.973415	Zinc transporter 3
MSTRG_VB.60718	MSTRG_VI.79471	8.85983	1.74e-05	4.012	0.191729	Ethylene-responsive transcription factor 14
MSTRG_VB.71290	MSTRG_VI.60894	2.74531	2.08e-05	0.861279	0.459044	NAC domain-containing protein 100
MSTRG_VB.87557	MSTRG_VI.42838	2.19084	2.27e-05	0.751927	0.21097	Cysteine-rich receptor-like protein kinase 8
MSTRG_VB.42091	MSTRG_VI.53485	4.53036	2.38e-05	2.86656	0.237917	Protein GAMETE EXPRESSED 1
MSTRG_VB.36643	MSTRG_VI.74794	3.2344	2.51e-05	1.4437	0.00190048	Cytochrome P450 94B1
MSTRG_VB.6604	MSTRG_VI.23860	2.41477	2.61e-05	1.61253	0.0566064	CBS domain-containing protein
MSTRG_VB.2486	MSTRG_VI.39117	2.45058	2.71e-05	0.962567	0.0749222	Protein SRG1
MSTRG_VB.58252	MSTRG_VI.53161	6.07914	2.72e-05	0.260299	0.845786	At4g10270
MSTRG_VB.39034	MSTRG_VI.17924	2.84372	2.96e-05	1.57848	0.190099	At5g65790
MSTRG_VB.91504	MSTRG_VI.15083	3.54879	3.03e-05	0.124465	0.974715	Homeobox-leucine zipper protein ATHB-40
MSTRG_VB.48561	MSTRG_VI.31071	3.38389	3.1e-05	0.0566495	0.973293	Plant cysteine oxidase 1
MSTRG_VB.6394	MSTRG_VI.57821	7.86372	3.14e-05	-3.20277	0.0615378	WAT1-related protein At5g07050
MSTRG_VB.54863	MSTRG_VI.68991	2.04936	3.17e-05	-0.989417	0.428326	At2g28790
MSTRG_VB.63304	MSTRG_VI.5420	6.6923	3.18e-05	4.85153	0.109313	18.1 kDa class I heat shock protein
MSTRG_VB.4161	MSTRG_VI.36495	2.23123	3.2e-05	1.56775	0.0453444	Protein DETOXIFICATION 42
MSTRG_VB.9943	MSTRG_VI.65626	2.38096	3.35e-05	0.819401	0.161522	Heat shock protein 90-1
MSTRG_VB.54566	MSTRG_VI.62785	2.30412	3.42e-05	1.53096	0.089294	UDP-glycosyltransferase 78D2
MSTRG_VB.66301	MSTRG_VI.51750	4.22829	3.7e-05	-1.73279	0.0294115	At5g15830
MSTRG_VB.18279	MSTRG_VI.21075	2.76136	3.86e-05	0.898486	0.714337	Respiratory burst oxidase homolog protein B
MSTRG_VB.84799	MSTRG_VI.5804	2.00363	4.17e-05	0.160152	0.843161	RING finger protein
MSTRG_VB.49488	MSTRG_VI.51010	2.35103	4.33e-05	1.00585	0.352581	Non-specific lipid-transfer protein 12
MSTRG_VB.52700	MSTRG_VI.68430	2.04441	4.7e-05	3.56689	0.0280652	Zinc finger protein 5
MSTRG_VB.77394	MSTRG_VI.10887	2.13814	4.82e-05	1.83223	0.00125917	Protein SRC2 homolog
MSTRG_VB.18608	MSTRG_VI.51298	2.71615	5.22e-05	0.674571	0.425548	Trihelix transcription factor PTL
MSTRG_VB.73489	MSTRG_VI.45527	2.74488	5.46e-05	0.564956	0.657366	Putative uncharacterized protein At4g31330
MSTRG_VB.35964	MSTRG_VI.59086	2.24068	5.55e-05	1.2413	0.46936	Transducin family protein / WD-40 repeat family protein
MSTRG_VB.44497	MSTRG_VI.46736	2.89093	5.74e-05	0.580434	0.610135	23.6 kDa heat shock protein, mitochondrial
MSTRG_VB.2640	MSTRG_VI.5707	2.56601	5.82e-05	1.34237	0.0248997	Endoglucanase 9
MSTRG_VB.31512	MSTRG_VI.54804	2.26151	5.99e-05	1.44812	0.164948	Transketolase-1, chloroplastic
MSTRG_VB.74583	MSTRG_VI.22493	4.39784	6.29e-05	2.59495	0.161758	At3g11690
MSTRG_VB.64310	MSTRG_VI.49583	7.43787	6.71e-05	1.64676	0.383112	Transcription factor MYB36
MSTRG_VB.77399	MSTRG_VI.45034	4.09692	6.85e-05	2.08681	0.172986	Potassium transporter 5
MSTRG_VB.51931	MSTRG_VI.43995	7.73512	7.32e-05	0.906347	0.651537	Plant invertase/pectin methylesterase inhibitor domain-containing protein
MSTRG_VB.59385	MSTRG_VI.57321	2.88541	7.57e-05	0.530887	0.0521824	Las1-like family protein
MSTRG_VB.60778	MSTRG_VI.38666	2.46766	7.97e-05	-0.205955	0.838814	At1g49470
MSTRG_VB.93638	MSTRG_VI.58798	2.65565	8.12e-05	0.380365	0.714701	At5g49620
MSTRG_VB.48709	MSTRG_VI.5944	7.009	8.95e-05	2.78053	0.0243498	18.1 kDa class I heat shock protein
MSTRG_VB.66865	MSTRG_VI.25462	6.22665	9.1e-05	4.52381	0.145354	Ethylene-responsive transcription factor ERF095
MSTRG_VB.46407	MSTRG_VI.11875	5.52769	0.000100172	3.18959	0.126513	Trehalose-phosphate phosphatase B
MSTRG_VB.36405	MSTRG_VI.7011	3.17413	0.000107129	0.883002	0.0980349	Protein LIGHT-DEPENDENT SHORT HYPOCOTYLS 6
MSTRG_VB.6449	MSTRG_VI.56103	8.37532	0.000109145	-0.748974	0.915925	Plant cysteine oxidase 1
MSTRG_VB.47890	MSTRG_VI.80206	2.58914	0.000111059	1.07002	0.487244	Probable protein phosphatase 2C 75
MSTRG_VB.71636	MSTRG_VI.78361	2.25707	0.000119782	0.474854	0.320081	Uncharacterized protein
MSTRG_VB.70573	MSTRG_VI.30852	2.04895	0.000133419	1.91041	5.47e-05	Probable WRKY transcription factor 75
MSTRG_VB.82039	MSTRG_VI.42208	2.00814	0.000133895	1.11407	0.0264873	Non-specific phospholipase C6
MSTRG_VB.52078	MSTRG_VI.77186	2.45626	0.00013488	1.88557	0.0117915	Putative glycosyltransferase 7
MSTRG_VB.8219	MSTRG_VI.1276	4.37274	0.00013603	2.50323	0.273488	Uncharacterized protein
MSTRG_VB.27772	MSTRG_VI.39710	3.01521	0.000143582	1.68241	0.0458845	23.6 kDa heat shock protein, mitochondrial
MSTRG_VB.87827	MSTRG_VI.425	2.71477	0.000144281	0.545768	0.765043	At1g68360
MSTRG_VB.66937	MSTRG_VI.26148	3.50809	0.000146835	1.88981	0.371411	Hexosyltransferase
MSTRG_VB.72680	MSTRG_VI.76251	2.48681	0.000155521	0.85975	0.260171	Peptidyl-prolyl cis-trans isomerase FKBP65
MSTRG_VB.39334	MSTRG_VI.31648	2.22811	0.000158873	2.7081	0.294807	At5g62950
MSTRG_VB.3664	MSTRG_VI.21748	3.26423	0.000165301	1.5363	0.0820594	Peroxidase 34
MSTRG_VB.3026	MSTRG_VI.42607	2.30955	0.000172091	0.737761	0.338994	DEAD-box ATP-dependent RNA helicase 52
MSTRG_VB.29504	MSTRG_VI.1314	4.25474	0.000200931	2.3406	0.0108317	AT3g23600/MDB19_9
MSTRG_VB.48766	MSTRG_VI.52810	3.28622	0.000203779	1.85764	0.104151	Cytochrome b561 and DOMON domain-containing protein At3g07570
MSTRG_VB.22667	MSTRG_VI.31141	7.73726	0.000211449	-0.497961	0.644535	Emb_CAB89385.1
MSTRG_VB.66214	MSTRG_VI.41043	6.64705	0.000243137	2.09076	0.60667	Ubiquitin carboxyl-terminal hydrolase 12
MSTRG_VB.84465	MSTRG_VI.79566	3.15913	0.000249254	-0.854064	0.752246	At3g25640
MSTRG_VB.55120	MSTRG_VI.63198	2.63783	0.000251209	1.96994	0.048903	Putative uncharacterized protein At5g02090
MSTRG_VB.33403	MSTRG_VI.39432	4.35083	0.000263083	5.03012	0.132647	F12F1.21 protein
MSTRG_VB.37385	MSTRG_VI.50005	2.72645	0.000270151	2.69371	0.0619946	UDP-glycosyltransferase 85A1
MSTRG_VB.46246	MSTRG_VI.26318	6.83956	0.000287737	-5.82712	0.20006	Squalene epoxidase 3
MSTRG_VB.4123	MSTRG_VI.57565	2.86086	0.000296322	0.791418	0.459073	Ras-related protein RABA6b
MSTRG_VB.86151	MSTRG_VI.47179	2.23192	0.000300854	0.607318	0.43489	Disease resistance protein RPM1
MSTRG_VB.18315	MSTRG_VI.3966	2.61867	0.000303941	-0.179805	0.744739	Probable inactive receptor kinase At5g67200
MSTRG_VB.18730	MSTRG_VI.49500	2.04504	0.000305722	0.321654	0.717337	Dof zinc finger protein DOF3.4
MSTRG_VB.63674	MSTRG_VI.40891	4.18454	0.000338421	5.09468	NA	Germin-like protein subfamily 1 member 16
MSTRG_VB.59353	MSTRG_VI.8592	2.37393	0.000346073	0.942762	0.504207	Protein LATERAL ROOT PRIMORDIUM 1
MSTRG_VB.66996	MSTRG_VI.75806	3.19249	0.000346705	1.95904	0.043905	Cellulose synthase-like protein G2
MSTRG_VB.16030	MSTRG_VI.40060	2.70163	0.000364398	-0.846341	0.362858	Putative uncharacterized protein At2g47480
MSTRG_VB.79406	MSTRG_VI.21662	4.2499	0.000364671	2.4106	0.105612	MJM20.4 protein
MSTRG_VB.45708	MSTRG_VI.13428	2.72389	0.000410359	3.27071	0.0395237	Expansin-like A2
MSTRG_VB.55289	MSTRG_VI.41419	4.66308	0.000432484	-0.414482	0.777947	Mitogen-activated protein kinase kinase kinase 15
MSTRG_VB.44148	MSTRG_VI.51922	4.07974	0.000442601	2.6587	0.217424	18.1 kDa class I heat shock protein
MSTRG_VB.81866	MSTRG_VI.62728	2.04686	0.0004448	0.219176	0.849636	9-cis-epoxycarotenoid dioxygenase NCED3, chloroplastic
MSTRG_VB.21794	MSTRG_VI.62253	2.08757	0.000489163	0.382099	0.425067	F4P13.13 protein
MSTRG_VB.5336	MSTRG_VI.18199	4.11129	0.000493211	4.34148	0.0604569	Exocyst subunit exo70 family protein H4
MSTRG_VB.59912	MSTRG_VI.45631	3.71593	0.000536441	2.41299	0.0365254	Probable trehalose-phosphate phosphatase J
MSTRG_VB.4194	MSTRG_VI.2292	2.46604	0.000537364	1.80969	0.233071	BAG family molecular chaperone regulator 5, mitochondrial
MSTRG_VB.52633	MSTRG_VI.15587	4.43146	0.000560427	4.25291	0.0309968	Alpha carbonic anhydrase 7
MSTRG_VB.84430	MSTRG_VI.28812	2.44955	0.00056883	-0.134491	0.820989	At5g15830
MSTRG_VB.87625	MSTRG_VI.36499	2.46379	0.000603786	2.55485	NA	Non-specific lipid-transfer protein 4
MSTRG_VB.29653	MSTRG_VI.16185	3.53181	0.000642568	1.10804	0.455598	Putative expansin-B2
MSTRG_VB.9312	MSTRG_VI.9566	3.19516	0.000673432	1.54857	0.0419608	DEAD-box ATP-dependent RNA helicase 51
MSTRG_VB.5381	MSTRG_VI.2093	2.37848	0.000685843	1.08893	0.624372	Putative uncharacterized protein At2g28690/T8O18.2
MSTRG_VB.47168	MSTRG_VI.58194	2.36482	0.000695302	1.54147	0.0150621	F21J9.9
MSTRG_VB.53042	MSTRG_VI.10542	2.94985	0.000732002	1.0019	0.193879	At5g53870
MSTRG_VB.9642	MSTRG_VI.45870	2.36038	0.00076735	0.77207	0.482353	At1g14180/F7A19_27
MSTRG_VB.41913	MSTRG_VI.2122	2.68651	0.000813215	0.519264	0.172473	BURP domain protein USPL1
MSTRG_VB.54926	MSTRG_VI.68286	3.30362	0.000823841	0.233288	0.741876	AT-hook motif nuclear-localized protein 20
MSTRG_VB.35877	MSTRG_VI.62814	5.41755	0.000856248	2.92514	0.147733	At4g24310
MSTRG_VB.7766	MSTRG_VI.64678	3.25602	0.00091121	3.24729	NA	Methylesterase 1
MSTRG_VB.87955	MSTRG_VI.25302	2.99065	0.000936485	2.24139	0.131886	Probable F-box protein At1g60180
MSTRG_VB.28210	MSTRG_VI.20090	5.77614	0.00101692	6.26331	0.0789346	Protein SRG1
MSTRG_VB.61337	MSTRG_VI.325	2.6232	0.00111107	2.6322	0.28341	Pyrophosphate-energized vacuolar membrane proton pump 1
MSTRG_VB.3850	MSTRG_VI.37645	2.2085	0.00112538	0.909571	0.152424	Probable histone H2AXb
MSTRG_VB.1532	MSTRG_VI.28144	4.13528	0.00114515	0.351107	0.765674	Transcription factor MYB36
MSTRG_VB.26248	MSTRG_VI.58101	2.68786	0.00117855	-0.391762	0.63846	DNA replication complex GINS protein SLD5
MSTRG_VB.92952	MSTRG_VI.9294	2.13262	0.00121554	1.55023	0.0201307	Putative uncharacterized protein At1g79160
MSTRG_VB.73173	MSTRG_VI.1145	3.18598	0.00122727	1.92304	0.343366	Metal tolerance protein 10
MSTRG_VB.7326	MSTRG_VI.18417	2.84403	0.00125279	1.70309	0.0402384	Protein DMR6-LIKE OXYGENASE 1
MSTRG_VB.69195	MSTRG_VI.77655	3.30357	0.00131688	1.52966	0.0897365	Zinc finger protein ZAT11
MSTRG_VB.52953	MSTRG_VI.55830	2.02556	0.0013444	1.7554	2.17e-06	Lysine histidine transporter-like 6
MSTRG_VB.22744	MSTRG_VI.67884	3.04452	0.00139662	-0.208823	0.848397	Probable WRKY transcription factor 75
MSTRG_VB.75628	MSTRG_VI.52060	7.5259	0.00142308	9.48459	0.0702872	Fatty acyl-CoA reductase 3
MSTRG_VB.24559	MSTRG_VI.25603	4.23288	0.00159723	0.956184	0.523973	BURP domain protein RD22
MSTRG_VB.84389	MSTRG_VI.30689	2.08139	0.00165055	0.59467	0.234483	Major facilitator protein
MSTRG_VB.42003	MSTRG_VI.40604	2.20104	0.00165476	1.25548	0.158353	Putative receptor protein kinase
MSTRG_VB.63681	MSTRG_VI.31305	2.76038	0.00167426	0.161087	0.843595	AT5G18310 protein
MSTRG_VB.45409	MSTRG_VI.55347	3.19156	0.00173673	-0.7016	0.0168314	CASP-like protein 1D2
MSTRG_VB.18187	MSTRG_VI.44538	3.71253	0.00177806	0.119284	0.942372	Prolylcarboxypeptidase-like protein
MSTRG_VB.76942	MSTRG_VI.39448	2.10393	0.00185991	1.31747	0.03707	Nucleobase-ascorbate transporter 4
MSTRG_VB.114	MSTRG_VI.71669	2.75801	0.0018611	2.12064	0.30311	LOB domain-containing protein 4
MSTRG_VB.46592	MSTRG_VI.49664	2.19569	0.00186514	1.60045	0.0660308	Protein NRT1/ PTR FAMILY 4.3
MSTRG_VB.13686	MSTRG_VI.35247	3.474	0.00202834	2.20102	0.327579	Protein DMR6-LIKE OXYGENASE 1
MSTRG_VB.9774	MSTRG_VI.72345	2.12671	0.00214912	2.03176	0.0380507	Cytochrome P450, family 76, subfamily G, polypeptide 1
MSTRG_VB.28453	MSTRG_VI.14566	2.68144	0.00216111	1.38121	0.587807	Dirigent protein 25
MSTRG_VB.36281	MSTRG_VI.7218	3.15573	0.00219488	-7.87421	4.26e-05	Putative uncharacterized protein At3g19550
MSTRG_VB.90042	MSTRG_VI.23629	2.58639	0.00226875	0.444679	0.695333	AAA-ATPase At5g57480
MSTRG_VB.62503	MSTRG_VI.78861	4.16623	0.00227738	4.63618	0.345728	Glycerol-3-phosphate acyltransferase 5
MSTRG_VB.26545	MSTRG_VI.11750	2.64754	0.00235552	2.44541	0.0204762	Germin-like protein subfamily 1 member 20
MSTRG_VB.77890	MSTRG_VI.9873	7.43887	0.0024402	2.88422	0.0990192	NAC domain-containing protein 14
MSTRG_VB.74076	MSTRG_VI.73116	2.00335	0.00247848	1.31214	0.0282032	Pyruvate decarboxylase 2
MSTRG_VB.84926	MSTRG_VI.23254	2.26436	0.00251087	1.45424	0.125447	Germin-like protein subfamily 1 member 20
MSTRG_VB.46600	MSTRG_VI.10952	2.13476	0.00258264	2.51939	0.0908845	Probable LRR receptor-like serine/threonine-protein kinase RFK1
MSTRG_VB.50516	MSTRG_VI.22686	2.54044	0.00258826	0.421305	0.728913	Butyrate--CoA ligase AAE11, peroxisomal
MSTRG_VB.58838	MSTRG_VI.1904	2.61074	0.00265913	1.80049	0.145355	Putative pectate lyase 11
MSTRG_VB.23668	MSTRG_VI.46656	3.11964	0.00267126	2.78807	0.0489384	Glutathione S-transferase U2
MSTRG_VB.53096	MSTRG_VI.13125	2.05104	0.00274837	1.37206	0.0699887	Putative uncharacterized protein At1g79160
MSTRG_VB.47781	MSTRG_VI.5049	2.6384	0.00275471	0.0210684	0.984528	AT3g10020/T22K18_16
MSTRG_VB.57325	MSTRG_VI.49349	4.6318	0.00283268	-0.0243959	0.965417	Polyphosphoinositide binding protein, putative
MSTRG_VB.60789	MSTRG_VI.23739	2.32341	0.00300217	0.212466	0.873372	Cold-regulated 413 plasma membrane protein 1
MSTRG_VB.65269	MSTRG_VI.30627	2.4264	0.00303362	1.68975	0.205746	Probable carboxylesterase 6
MSTRG_VB.71458	MSTRG_VI.34135	2.90816	0.00312569	0.383961	0.725135	Uncharacterized protein
MSTRG_VB.35901	MSTRG_VI.30305	2.16094	0.00342631	0.985193	0.350156	At5g24170
MSTRG_VB.38020	MSTRG_VI.29947	2.57798	0.00368919	4.25524	0.450691	Glutathione S-transferase U8
MSTRG_VB.84094	MSTRG_VI.15756	2.70063	0.00370564	0.644014	0.75259	Probable membrane-associated kinase regulator 2
MSTRG_VB.36240	MSTRG_VI.46175	2.45434	0.00381627	-1.05529	0.188514	At5g07475
MSTRG_VB.59466	MSTRG_VI.28098	3.70231	0.00391093	4.29278	0.433042	F-box/kelch-repeat protein At3g06240
MSTRG_VB.31812	MSTRG_VI.42659	4.9064	0.00396358	3.9178	0.503479	Peroxidase 24
MSTRG_VB.81057	MSTRG_VI.40544	2.74821	0.00399755	1.41144	0.227748	PAR1 protein
MSTRG_VB.91812	MSTRG_VI.45079	4.65115	0.0041545	0.905577	0.845038	AT3g12720/MBK21_8
MSTRG_VB.83378	MSTRG_VI.46140	3.10364	0.00454859	-2.4877	NA	Bifunctional inhibitor/lipid-transfer protein/seed storage 2S albumin superfamily protein
MSTRG_VB.87599	MSTRG_VI.39861	5.57619	0.00468699	0.327601	0.846348	Peroxidase 52
MSTRG_VB.42750	MSTRG_VI.47034	4.32881	0.0047149	-4.6125	NA	Senescence-specific cysteine protease SAG12
MSTRG_VB.80911	MSTRG_VI.73081	2.97914	0.00480912	-1.95768	0.232997	Senescence-associated protein 13
MSTRG_VB.22975	MSTRG_VI.70523	2.36683	0.00481017	2.09817	0.262361	Type 2 DNA topoisomerase 6 subunit B-like
MSTRG_VB.51387	MSTRG_VI.54124	2.18526	0.00495899	0.883004	0.779542	Gamma-glutamyl peptidase 5
MSTRG_VB.78710	MSTRG_VI.69148	2.03825	0.00499143	-0.0399789	0.936139	Putative metal tolerance protein C3
MSTRG_VB.93807	MSTRG_VI.6544	2.79652	0.00500158	-0.747334	0.60754	Protein GLUTAMINE DUMPER 4
MSTRG_VB.81632	MSTRG_VI.1818	2.32972	0.0052863	4.12573	0.0115261	Putative uncharacterized protein F3C3.9
MSTRG_VB.67079	MSTRG_VI.44304	2.11834	0.00539591	0.419023	NA	Gibberellin-regulated protein 14
MSTRG_VB.57899	MSTRG_VI.48541	4.15409	0.00544461	-0.0769928	0.947728	Disease resistance protein, putative
MSTRG_VB.82423	MSTRG_VI.8677	8.1332	0.00550082	1.71039	0.0602251	Eukaryotic peptide chain release factor subunit 1-3
MSTRG_VB.78412	MSTRG_VI.17363	2.66481	0.00598078	-0.0429877	0.936425	Copper transporter 6
MSTRG_VB.75428	MSTRG_VI.20509	4.60033	0.00647996	1.72769	0.590162	O-methyltransferase family protein
MSTRG_VB.44881	MSTRG_VI.64715	3.10465	0.00665329	2.44948	NA	Homocysteine S-methyltransferase 3
MSTRG_VB.28513	MSTRG_VI.20267	2.63519	0.00669208	1.12313	0.102732	Zinc finger protein ZAT11
MSTRG_VB.7976	MSTRG_VI.3173	2.30352	0.00690301	-0.073062	0.922635	Alpha/beta-Hydrolases superfamily protein
MSTRG_VB.21912	MSTRG_VI.79	2.64857	0.00693629	0.121064	0.941845	At1g51540
MSTRG_VB.47260	MSTRG_VI.33436	3.6013	0.00697832	2.3624	0.420093	Transcription factor bHLH94
MSTRG_VB.58909	MSTRG_VI.32845	2.06212	0.0070767	2.2534	0.103324	Probable acyl-activating enzyme 1, peroxisomal
MSTRG_VB.69277	MSTRG_VI.60493	2.07529	0.00709101	1.94161	0.00567596	AAA-ATPase At3g50940
MSTRG_VB.27593	MSTRG_VI.56853	3.03445	0.00782539	2.94613	0.210281	RING-H2 finger protein ATL5
MSTRG_VB.17664	MSTRG_VI.23098	2.53703	0.00797042	3.583	0.0429615	Glycosyltransferase family protein 2
MSTRG_VB.56830	MSTRG_VI.25028	3.89021	0.00803119	1.24537	0.543631	Omega-hydroxypalmitate O-feruloyl transferase
MSTRG_VB.64485	MSTRG_VI.4164	2.97637	0.00849401	-1.15207	1.76e-05	At1g07080/F10K1_15
MSTRG_VB.30754	MSTRG_VI.77283	2.85914	0.00853764	2.1416	0.207646	Protein SHI RELATED SEQUENCE 5
MSTRG_VB.68958	MSTRG_VI.18678	2.92004	0.00909556	1.57092	0.57501	Peroxidase 3
MSTRG_VB.39283	MSTRG_VI.79305	3.44107	0.00913032	5.30055	0.109216	Germin-like protein subfamily 1 member 13
MSTRG_VB.545	MSTRG_VI.69723	3.60118	0.00954895	-0.489265	0.902489	CO(2)-response secreted protease
FDR, p-value after FDR correction.
VB: V. baoshanensis, VI: V. inconspicua, CK: control.
