# Supplementary material for: Comparative Transcriptomic Studies on a Cadmium Hyperaccumulator Viola baoshanensis and Its Non-Tolerant Counterpart V. inconspicua
Source: Int J Mol Sci. 2019 Apr 17;20(8):1906. doi: 10.3390/ijms20081906 (PMC6515270; doi:10.3390/ijms20081906)
Supplement: Supplementary file 1 [file ijms-20-01906-s001.zip › ijms-466616-supplementary-3/Supplementary table S11.xlsx]

## Sheet: Table S11
Table S11 Fold changes of genes significantly differential expressed between V. baoshanesis and V. inconspicua involved in UPS pathway.
Gene ID (VB)	Gene ID (VI)	Gene family	VB/VI(Cd)				VB/VI(CK)				Cd/CK(VB)				Cd/CK(VI)				Annotation
			Root		Shoot		Root		Shoot		Root		Shoot		Root		Shoot
			Log2(fold change)	FDR	Log2(fold change)	FDR	Log2(fold change)	FDR	Log2(fold change)	FDR	Log2(fold change)	FDR	Log2(fold change)	FDR	Log2(fold change)	FDR	Log2(fold change)	FDR
MSTRG_VB.56645	MSTRG_VI.5841	E2	1.0721	0.143979	1.18524	0.190312	0.917978	0.442064	2.14934	0.000347507	-2.34412	0.00128131	-0.235041	0.89021	-2.60485	0.0186848	0.76345	0.514256	Ubiquitin-conjugating enzyme E2 20
MSTRG_VB.31560	MSTRG_VI.41480	E2	2.66908	9.52e-72	2.36758	3.82e-21	2.39774	3.24e-12	2.49353	2.02e-14	-0.360725	0.26672	-0.323079	0.529104	-0.721217	0.0441617	-0.177273	0.735887	Ubiquitin-conjugating enzyme E2 22
MSTRG_VB.91784	MSTRG_VI.8044	E2	-2.34634	2.85e-10	-3.63735	9.35e-24	-1.72489	0.0063457	-3.74551	2.95e-06	-1.36395	0.0317212	-1.42742	0.276641	-0.815755	0.163271	-1.50741	0.00393145	SUMO-conjugating enzyme UBC9
MSTRG_VB.50429	MSTRG_VI.7461	E2	-2.90489	1.95e-07	-0.189596	0.865511	-3.36451	0.00282641	6.82872	0.0296565	0.83854	0.741404	-0.721594	0.858333	0.311519	0.550708	6.32819	0.00343764	Ubiquitin-conjugating enzyme E2 4
MSTRG_VB.592	MSTRG_VI.14801	E2	1.07278	0.000450088	1.78419	2.15e-10	2.26194	1.07e-06	0.895274	0.0703968	0.167529	0.845541	2.68551	4.08e-14	1.26655	1.18e-07	1.81054	9.42e-05	Probable ubiquitin-conjugating enzyme E2 24
MSTRG_VB.23550	MSTRG_VI.47061	E2	0.639332	0.00110535	1.3615	0.000851065	2.1244	0.00301873	2.46598	6.16e-08	-0.110201	0.799846	0.138482	0.907041	1.27918	0.0863821	1.26648	0.0148377	Ubiquitin-conjugating enzyme E2 4
MSTRG_VB.62989	MSTRG_VI.20622	E2	-1.52906	3.46e-18	-1.68988	0.000125605	-2.23667	2.37e-19	-1.88915	4.61e-14	1.41854	3.31e-07	0.733962	0.337017	0.622812	0.00155632	0.526919	0.0614618	Probable ubiquitin-conjugating enzyme E2 25
MSTRG_VB.4204	MSTRG_VI.51698	E2	2.41353	8.16e-05	2.20561	0.000349156	0.81179	0.579071	6.30651	5.58e-07	0.609933	0.536418	-1.89687	0.000315074	-1.0729	0.471074	2.09981	0.415376	Probable NEDD8-conjugating enzyme Ubc12-like
MSTRG_VB.45589	MSTRG_VI.2268	Fbox	5.48776	1.64e-97	6.44966	0.000154903	5.39241	1.82e-25	5.72149	8.09e-19	0.862382	0.0559981	0.861702	0.00689273	0.68099	0.352128	0.23737	0.949234	F-box protein PP2-B11
MSTRG_VB.59466	MSTRG_VI.28098	Fbox	1.46271	0.00320788	3.77171	0.00792943	-0.0172412	0.985954	4.35604	0.365265	0.426797	0.674052	3.70231	0.00391093	-1.15054	0.0678295	4.29278	0.433042	F-box/kelch-repeat protein At3g06240
MSTRG_VB.69062	MSTRG_VI.18558	Fbox	0.00515649	0.989639	0.803277	0.072998	1.5529	0.00973289	2.76874	6.65e-12	-0.165474	0.755608	-0.0619575	0.954367	1.28911	0.037202	1.9207	0.000648287	F-box/kelch-repeat protein OR23
MSTRG_VB.1967	MSTRG_VI.56829	Fbox	0.158761	0.613826	2.45886	9.62e-14	1.37368	0.000534269	2.62839	2.63e-22	-1.04189	0.000117919	-0.285618	0.624479	0.0799988	0.888138	-0.0966993	0.865925	Putative F-box protein At4g09190
MSTRG_VB.54525	MSTRG_VI.58508	Fbox	1.49395	4.22e-11	1.48901	0.000280131	1.27235	0.000702295	2.06532	2.76e-07	-0.242568	0.611732	-0.00385851	0.996733	-0.565325	0.0885484	0.578292	0.401912	Histone-lysine N-methyltransferase ATXR3
MSTRG_VB.57225	MSTRG_VI.53193	Fbox	-1.86213	1.16e-21	-2.04988	1.43e-08	-1.70142	1.34e-05	-2.69179	9.13e-24	-0.294619	0.640709	0.479672	0.432415	-0.215963	0.423758	-0.151302	0.767403	Putative F-box protein At1g65770
MSTRG_VB.31792	MSTRG_VI.55063	Fbox	-1.76453	3.79e-13	-2.2595	3.11e-11	-2.29635	3.51e-08	-2.49618	1.14e-17	1.56525	0.000343987	-0.370335	0.674729	0.925883	0.00216066	-0.602264	0.0872485	At4g15563
MSTRG_VB.93836	MSTRG_VI.77221	Fbox	1.05706	0.00765003	1.66715	1.83e-07	1.80104	9.61e-06	2.18519	3.26e-07	-0.621689	0.0706387	0.140283	0.857469	0.0276963	0.969532	0.674456	0.258825	F-box/kelch-repeat protein At5g15710
MSTRG_VB.10143	MSTRG_VI.34061	Fbox	-3.42274	0.00054336	-0.999042	NA	0.0380826	0.983225	0.293717	0.859657	-0.710479	0.808567	-1.13609	0.191885	2.58757	0.000223864	0.182546	NA	F-box/kelch-repeat protein At1g23390
MSTRG_VB.69296	MSTRG_VI.15996	Fbox	-0.821703	0.013009	-1.33308	1.48e-06	-2.00466	6.66e-08	-0.296607	0.432014	-1.33546	0.00143067	-1.57601	1.35e-05	-2.60129	1.4e-14	-0.519162	0.177699	F-box protein PP2-A13
MSTRG_VB.61551	MSTRG_VI.57777	Fbox	-1.01761	6.81e-06	-2.11269	1.51e-06	-2.47975	1.52e-10	-2.13938	3.71e-17	0.346358	0.400904	-0.0730797	0.953817	-1.20972	0.00156243	-0.104831	0.864234	Adagio protein 1
MSTRG_VB.10012	MSTRG_VI.72834	Fbox	-0.849847	0.0963594	-0.702537	0.00892397	-2.86409	5.29e-05	-0.482363	0.324707	0.0582082	0.964912	-1.30386	0.0168553	-2.0606	0.000953732	-1.06844	0.000344331	F-box protein PP2-A13
MSTRG_VB.8048	MSTRG_VI.53902	Fbox	1.6609	2.66e-20	2.50832	6.14e-25	2.17977	3.3e-19	2.32674	7.68e-27	-0.628914	0.0263627	0.104517	0.874048	-0.204487	0.379017	-0.0583738	0.886506	F-box/LRR-repeat protein At3g48880
MSTRG_VB.50468	MSTRG_VI.47770	Fbox	1.79685	3.72e-38	2.23446	1.53e-18	2.09731	1.74e-09	1.62561	2.28e-05	-0.285745	0.590341	0.563539	0.262259	-0.0619329	0.775023	-0.0184751	0.975368	F-box/FBD/LRR-repeat protein At1g13570
MSTRG_VB.84443	MSTRG_VI.54725	Fbox	2.5151	1.13e-24	1.83951	2.58e-09	2.71541	6.09e-20	2.30572	5.54e-07	-0.137991	0.808671	0.417754	0.534164	-0.0181139	0.962292	0.90907	0.0883949	F-box/FBD/LRR-repeat protein At1g13570
MSTRG_VB.26210	MSTRG_VI.28316	Fbox	1.72236	2.96e-15	1.43194	5.33e-05	1.95564	1.19e-10	2.0621	1.96e-06	0.145261	0.76945	-0.0979598	0.883562	0.284448	0.39468	0.542401	0.442299	F-box protein SKIP14
MSTRG_VB.15954	MSTRG_VI.26939	Fbox	-2.86784	4.27e-69	-1.90005	1.21e-11	-2.49461	5.33e-20	-2.17777	1.25e-17	-0.816988	0.0356637	-0.259748	0.65989	-0.53678	0.00443387	-0.516196	0.126982	F-box protein SKIP19
MSTRG_VB.15611	MSTRG_VI.27415	Fbox	-1.7186	5.33e-24	-0.557772	0.0853741	-2.40998	6e-09	-1.78353	7.53e-12	-1.35418	2.01e-05	-0.167908	0.782207	-2.13256	1.02e-08	-1.37794	0.000145885	F-box protein SKIP1
MSTRG_VB.76501	MSTRG_VI.783	Fbox	0.106515	0.952944	1.79038	0.00287298	4.7125	0.000383592	0.941485	0.297074	-4.30427	8.27e-05	-1.21855	0.323188	0.212557	0.928645	-2.01844	0.00270591	F-box protein SNE
MSTRG_VB.86633	MSTRG_VI.15775	Fbox	-1.75364	0.40342	-4.12101	1.57e-48	-4.13323	2.62e-12	-2.63759	2.69e-09	-1.45031	0.650933	-1.80388	9.31e-05	-3.89315	6.53e-17	-0.309777	0.566321	F-box/kelch-repeat protein At1g15670
MSTRG_VB.13320	MSTRG_VI.77410	Fbox	-1.13994	1.58e-05	-2.19981	1.66e-14	-1.49486	0.00073593	-2.37573	1.06e-12	-1.64382	6.08e-07	-0.932882	0.0560535	-2.08914	4.29e-07	-1.08041	0.000315696	F-box protein GID2
MSTRG_VB.55005	MSTRG_VI.27072	Fbox	2.1614	4.77e-24	0.56381	0.0197486	1.00858	6.63e-05	0.842978	0.012044	0.944374	0.00124433	0.0873551	0.898762	-0.309016	0.239269	0.378176	0.405691	Tubby-like F-box protein 1
MSTRG_VB.89492	MSTRG_VI.7382	Fbox	1.00279	0.0250058	2.0844	0.00132814	0.308993	0.688841	-0.905509	0.647448	4.00805	1.12e-11	1.56595	0.489954	3.21161	1.4e-30	-1.45275	0.290393	F-box protein At1g61340
MSTRG_VB.1590	MSTRG_VI.34933	Fbox	9.00328	3.05e-161	2.99528	1.37e-06	8.17348	6.33e-06	-3.44936	0.00073761	-0.138394	0.968764	4.45989	4.56e-07	-1.02369	0.281783	-1.99934	0.0301913	Callose synthase 9
MSTRG_VB.79177	MSTRG_VI.67986	Fbox	2.80798	1.3e-36	2.68285	1.12e-19	2.45243	3.37e-06	2.66731	6.78e-16	0.648968	0.102632	0.367686	0.452006	0.204293	0.762429	0.363563	0.523002	F-box only protein 6
MSTRG_VB.88616	MSTRG_VI.37702	Fbox	0.478379	0.0328419	-2.00532	0.00123371	-0.661036	0.331914	-1.5503	7.9e-15	-0.652718	0.123548	-0.0866157	0.91867	-1.87362	0.00100074	0.377592	0.68179	Adagio protein 3
MSTRG_VB.36488	MSTRG_VI.19574	Fbox	-0.873987	0.0217543	0.482936	0.472412	0.818241	0.497086	2.26351	0.00843543	-0.20832	0.881889	0.494203	0.69628	1.36854	0.117188	2.27415	0.00840134	F-box/LRR-repeat protein 17
MSTRG_VB.25254	MSTRG_VI.70230	Fbox	-2.30458	5.21e-48	-0.763774	0.0869572	-3.10563	5.33e-27	-1.95835	3.85e-08	-0.0177378	0.973706	0.632767	0.287586	-0.912732	0.00104015	-0.543331	0.355441	F-box protein SKP2A
MSTRG_VB.55279	MSTRG_VI.2236	Fbox	1.62869	6.89e-14	3.26746	1.05e-09	3.96721	6.36e-42	4.56542	2.9e-52	1.60317	1.62e-07	0.129436	0.837252	3.83323	4.12e-77	1.46157	0.0735333	F-box protein At2g26850
MSTRG_VB.66276	MSTRG_VI.74766	Fbox	2.5782	1.35e-09	3.51009	9.98e-10	6.04298	1.54e-16	4.91835	7.16e-08	-1.31826	0.00160313	0.0519114	0.97361	2.06891	0.114933	1.44488	0.435602	Putative F-box/FBD/LRR-repeat protein At3g49030
MSTRG_VB.73682	MSTRG_VI.60719	Fbox	-5.55115	7.33e-32	-4.8359	4.96e-26	-4.90039	2.6e-42	-4.80291	3.41e-25	-1.26847	0.345095	0.36759	0.868697	-0.71579	0.028128	0.419271	0.398863	F-box/kelch-repeat protein At5g15710
MSTRG_VB.44995	MSTRG_VI.72434	Fbox	-3.47241	0.0206704	-2.10738	0.00464157	-2.75579	0.054264	-2.60384	0.0458436	-0.795399	0.815936	0.424155	0.918407	-0.187953	0.426344	-0.0538667	0.932907	Putative FBD-associated F-box protein At5g56390
MSTRG_VB.20830	MSTRG_VI.55348	Fbox	2.34221	4.41e-14	2.25102	0.000188533	0.0258263	0.954648	-0.64379	0.14767	2.18066	1.37e-08	1.8805	0.0150125	-0.24118	0.515306	-1.01522	0.0115329	At4g15563
MSTRG_VB.32785	MSTRG_VI.53368	Fbox	-1.56768	1.55e-09	-2.5546	2.61e-19	-2.26852	8.04e-07	-2.63962	1.13e-19	-0.893055	0.0321103	-0.765412	0.0880246	-1.68503	9.8e-05	-0.833027	0.0134761	Putative F-box protein At5g55150
MSTRG_VB.14245	MSTRG_VI.1853	Fbox	0.97716	2.74e-08	3.07823	1.29e-11	1.82473	2.89e-16	3.96446	7.55e-06	0.52992	0.0312082	1.28262	0.0563116	1.28293	1.68e-10	2.1801	0.0519927	F-box protein At3g07870
MSTRG_VB.46805	MSTRG_VI.62909	Fbox	2.7117	3.76e-10	1.82473	0.000388311	3.40878	1.27e-08	1.0088	0.171315	-1.11962	0.0534267	0.506263	0.682971	-0.525225	0.483475	-0.293237	0.724255	Uncharacterized protein
MSTRG_VB.88095	MSTRG_VI.78734	Fbox	-2.38177	0.0158292	-2.68138	6.53e-09	-3.47669	1.43e-06	-1.36117	0.000996268	-1.35366	0.468437	-1.75035	0.000216877	-2.53644	6.6e-05	-0.42597	0.529189	F-box protein SKIP28
MSTRG_VB.75122	MSTRG_VI.32445	Fbox	1.96408	6.2e-25	1.92098	2.29e-09	1.87025	1.34e-05	2.60322	8.89e-08	-0.171824	0.772928	0.00377307	0.997031	-0.371715	0.301558	0.692196	0.319177	Histone-lysine N-methyltransferase ATXR3
MSTRG_VB.66284	MSTRG_VI.32086	Fbox	3.59736	4.98e-35	3.58913	1.21e-42	4.02153	4.68e-13	4.95655	1.2e-53	-0.196701	0.498544	-0.0944443	0.873298	0.141968	0.880578	1.29768	0.0259042	F-box/LRR-repeat protein At3g26922
MSTRG_VB.37394	MSTRG_VI.33381	Fbox	0.666825	0.000530069	2.58112	7.06e-09	2.23806	1.38e-06	2.37633	3.68e-24	-0.927449	0.00626897	0.282228	0.652806	0.55525	0.254614	0.100948	0.893391	F-box protein FBW2
MSTRG_VB.75348	MSTRG_VI.35000	HECT	2.43713	3.15e-55	1.67738	0.000111607	1.86802	5.83e-06	2.23143	1.63e-08	-0.0251618	0.969842	0.195175	0.785706	-0.698576	0.0235221	0.754316	0.263262	E3 ubiquitin-protein ligase UPL3
MSTRG_VB.9791	MSTRG_VI.68907	HECT	1.12272	0.000499702	1.05921	0.00939869	0.183789	0.818788	2.07152	1.2e-05	-0.546124	0.443222	-0.121502	0.887368	-1.58952	0.00180516	0.90085	0.193084	E3 ubiquitin-protein ligase UPL7
MSTRG_VB.87276	MSTRG_VI.39794	proteasome	-5.77374	3.1e-91	-5.11388	2.32e-68	-5.31419	2.96e-20	-5.50326	2.21e-20	0.0946483	0.953988	0.327913	0.884958	0.406774	0.436891	-0.064773	0.920747	26S proteasome non-ATPase regulatory subunit 6 homolog
MSTRG_VB.18068	MSTRG_VI.2896	proteasome	2.37224	1.47e-72	1.22036	1.6e-11	1.66963	3.51e-07	1.26575	1.7e-05	0.566136	0.0349912	0.235445	0.582163	-0.235697	0.485016	0.289426	0.455655	26S proteasome non-ATPase regulatory subunit 4 homolog
MSTRG_VB.2478	MSTRG_VI.42558	proteasome	-0.583025	0.00659673	-2.21129	1.56e-12	-2.14047	1.19e-10	-4.05846	1.57e-32	1.19616	0.000604261	0.869897	0.115626	-0.45347	0.080009	-0.976781	0.00968922	ARM repeat superfamily protein
MSTRG_VB.63770	MSTRG_VI.14922	proteasome	2.32834	1.69e-49	2.297	2.72e-31	2.08353	3.53e-23	1.46173	9.45e-13	0.472153	0.0547249	0.515893	0.0860285	0.132717	0.546521	-0.312348	0.300651	26S proteasome non-ATPase regulatory subunit 1 homolog B
MSTRG_VB.86684	MSTRG_VI.67709	proteasome	3.23433	3.47e-120	1.02512	0.00571396	2.13512	2.18e-09	1.77285	9.44e-06	0.463033	0.140433	0.473193	0.303715	-0.736104	0.0268512	1.22458	0.0275497	26S proteasome non-ATPase regulatory subunit 1 homolog B
MSTRG_VB.59369	MSTRG_VI.49224	RING finger	2.2679	8.61e-51	1.89052	3.91e-09	1.95017	4.41e-08	2.77433	6.54e-07	0.0415986	0.93364	-0.200581	0.830914	-0.380218	0.288119	0.690146	0.352433	E3 ubiquitin-protein ligase KEG
MSTRG_VB.10004	MSTRG_VI.5092	RING finger	-0.884143	0.000359817	-2.03234	7.88e-15	-2.06518	3.42e-14	-1.83424	1.24e-07	1.89591	1.65e-07	-0.010593	0.993113	0.610536	0.000855241	0.188765	0.617369	RING-H2 finger protein ATL5
MSTRG_VB.35387	MSTRG_VI.61981	RING finger	0.592599	0.00661817	1.97222	0.000138115	1.46095	0.00552466	3.0164	7.17e-05	-0.579115	0.148335	1.29041	8.07e-05	0.211444	0.726988	2.34699	0.0209977	C3H4 type zinc finger protein
MSTRG_VB.58555	MSTRG_VI.44824	RING finger	-2.34909	3.6e-33	-0.0710617	0.835116	-2.37399	0.0168454	-0.408718	0.437686	-0.168453	0.925535	0.41972	0.631087	-0.306518	0.0786463	0.0841336	0.842162	Transducin family protein / WD-40 repeat family protein
MSTRG_VB.14121	MSTRG_VI.9038	RING finger	3.88493	0.000103783	2.96952	3.25e-06	2.71249	0.0305769	0.368964	0.76324	0.269634	0.755172	0.791239	0.367911	-1.01587	0.545103	-1.78691	0.189393	E3 ubiquitin-protein ligase ATL6
MSTRG_VB.19468	MSTRG_VI.26831	RING finger	0.338586	0.219082	1.64151	1.73e-11	1.3883	0.00166354	3.0092	3.45e-18	0.525293	0.238097	-0.0501878	0.953494	1.46911	8.67e-05	1.32528	0.00114251	Kinesin-like protein KIN-7D, mitochondrial
MSTRG_VB.31006	MSTRG_VI.8130	RING finger	-4.2965	1.44e-42	-3.83111	2.71e-59	-4.42574	0.0440605	-3.39485	3.11e-09	-0.305749	0.941696	-0.719157	0.148816	-0.503983	0.246051	-0.260155	0.768278	AT5g19430/F7K24_180
MSTRG_VB.60267	MSTRG_VI.17875	RING finger	-2.08174	1.12e-16	-0.494963	0.113892	-1.88692	4.11e-05	-0.00674454	0.988596	0.465398	0.505724	-0.0845485	0.938369	0.553694	0.0387653	0.407576	0.282437	Lysine-specific demethylase JMJ25
MSTRG_VB.26277	MSTRG_VI.77335	RING finger	-2.80068	3.24e-14	-1.50001	0.00165682	-2.89552	3.97e-07	-2.00386	0.000431125	-0.68503	0.476031	-0.43679	0.733366	-0.847102	0.0259851	-0.906929	0.111888	RING-H2 finger protein ATL8
MSTRG_VB.65369	MSTRG_VI.79005	RING finger	4.89	1.2e-74	0.620356	0.0858913	3.94755	1.11e-28	-0.460239	0.273683	-0.00319989	0.995868	0.472989	0.472428	-1.04694	0.0398507	-0.600007	0.158145	E3 ubiquitin-protein ligase ATL4
MSTRG_VB.27593	MSTRG_VI.56853	RING finger	3.17002	2.67e-09	2.68733	0.0126665	2.25809	0.00840447	2.60267	0.239131	4.03372	4.05e-09	3.03445	0.00782539	2.98572	1.69e-07	2.94613	0.210281	RING-H2 finger protein ATL5
MSTRG_VB.29023	MSTRG_VI.46405	RING finger	3.29091	2.37e-77	0.509465	0.210776	-0.114038	0.890737	-0.900799	0.0810016	0.293899	0.643183	0.40063	0.491822	-3.19353	1.03e-08	-1.00857	0.120406	Putative uncharacterized protein At3g43430
MSTRG_VB.92141	MSTRG_VI.74991	RING finger	0.820359	0.0056419	0.914013	5.83e-05	0.943833	0.00691845	2.00529	3.04e-05	-0.0616495	0.936801	-0.023806	0.985401	-0.0391452	0.903537	1.07466	0.0148037	Cellulose synthase A catalytic subunit 1 [UDP-forming]
MSTRG_VB.8849	MSTRG_VI.16379	RING finger	0.611871	0.00110595	0.442356	0.478473	-2.55867	7.93e-05	-0.461812	0.342262	1.50784	0.00117791	0.813359	0.353934	-1.74846	0.00239078	-0.0909853	0.903048	Putative uncharacterized protein At4g26580
MSTRG_VB.42318	MSTRG_VI.23370	RING finger	-0.80267	0.197686	-0.722493	0.141046	-2.82999	0.00392182	-0.264873	0.595259	2.40515	0.0341345	0.0479686	0.978206	0.241403	0.739577	0.498922	0.217514	E3 ubiquitin-protein ligase RMA3
MSTRG_VB.33377	MSTRG_VI.20166	RING finger	-1.21982	0.116005	-4.23916	0.00232162	-6.33964	8.04e-05	0.483045	NA	5.60851	0.00372584	-5.67086	NA	0.382494	0.672676	-0.951092	0.417236	At1g68180
MSTRG_VB.51590	MSTRG_VI.74896	RING finger	4.30802	0.000112298	0.337305	0.72997	2.60011	1.44e-05	-0.93634	0.132945	-4.33306	2.95e-10	0.575666	0.556049	-6.08819	5.92e-11	-0.675069	0.561984	RING-H2 finger protein ATL10
MSTRG_VB.36335	MSTRG_VI.29399	RING finger	2.26984	6.19e-35	1.10583	0.0420383	0.976496	0.196003	2.11049	1.72e-05	0.445352	0.601769	-0.0707708	0.95511	-0.961135	0.0337415	0.93545	0.227998	RING-finger, DEAD-like helicase, PHD and SNF2 domain-containing protein
MSTRG_VB.73016	MSTRG_VI.24963	RING finger	0.616359	0.0507881	0.430319	0.119629	2.77256	8.31e-05	0.17594	0.703782	-1.17519	0.00495797	0.19092	0.740105	0.906081	0.254486	-0.0502488	0.938356	BRH1
MSTRG_VB.25977	MSTRG_VI.80166	RING finger	-0.809669	0.0509044	1.18901	0.086766	0.693016	0.50827	2.38343	0.000645904	1.70228	0.00950714	0.583191	0.361595	3.11303	8.5e-07	1.79923	0.0929367	E3 ubiquitin-protein ligase PRT1
MSTRG_VB.17144	MSTRG_VI.22576	RING finger	0.289356	0.702461	1.18497	0.00969186	0.732113	0.421041	2.03701	0.00139475	-2.08054	0.0190255	-1.00227	0.185099	-1.71683	0.00703607	-0.131274	0.888217	RING-H2 finger protein ATL52
MSTRG_VB.75101	MSTRG_VI.24104	RING finger	-1.88219	8.81e-39	-1.4201	3.48e-05	-2.33116	2.57e-07	-1.09	0.00213935	-0.161232	0.836614	-0.604406	0.265343	-0.718716	0.000608136	-0.268108	0.574301	RNA binding (RRM/RBD/RNP motifs) family protein
MSTRG_VB.92023	MSTRG_VI.63677	RING finger	1.32703	3.83e-07	3.46245	2.33e-11	0.471174	0.169629	1.62343	0.000281443	1.12732	6.26e-05	0.130567	0.904474	0.17889	0.673491	-1.69036	0.0159992	CHY and CTCHY and RING-type zinc finger protein
MSTRG_VB.23419	MSTRG_VI.40410	RING finger	-1.28038	0.000328007	-2.43517	6.48e-09	-0.846397	0.0676851	-1.28551	0.00749001	-0.764635	0.244657	-1.75022	0.0101135	-0.428031	0.203229	-0.569727	0.0952341	Putative uncharacterized protein At3g32930
MSTRG_VB.59266	MSTRG_VI.47466	RING finger	1.83255	1.56e-08	3.21667	2.34e-17	3.13814	5.76e-06	2.80676	3.24e-08	-1.17342	0.0242752	0.80327	0.0511845	0.046079	0.962362	0.396545	0.668473	RING-H2 finger protein ATL54
MSTRG_VB.17469	MSTRG_VI.37152	RING finger	1.03127	3.95e-08	1.47083	0.000158426	2.71584	9.16e-09	0.597624	0.117844	0.127488	0.758713	1.57397	7.48e-06	1.71177	0.000249332	0.723047	0.172299	Protein LAZ1 homolog 1
MSTRG_VB.44402	MSTRG_VI.58083	RING finger	2.25517	1.67e-12	1.28882	0.00161702	1.10257	0.0346816	1.66466	8.11e-05	0.169425	0.804243	0.0809384	0.928869	-1.09078	0.0216577	0.464984	0.498779	Helicase-like transcription factor CHR28
MSTRG_VB.81393	MSTRG_VI.79728	RING finger	4.43486	4.1e-142	2.56766	4.17e-16	3.77492	1.81e-53	2.29176	3.61e-32	0.647374	0.0366853	0.32726	0.164994	-0.0984611	0.731577	0.0648108	0.918315	Probable E3 ubiquitin-protein ligase LOG2
MSTRG_VB.74858	MSTRG_VI.41741	RING finger	-1.56316	1.04e-09	-0.759104	0.162935	-0.907399	0.120081	-2.0519	1.57e-06	1.93154	0.00030877	1.47393	0.0236937	2.50527	8.9e-22	0.179021	0.794009	RING-H2 finger protein ATL33
MSTRG_VB.54635	MSTRG_VI.35305	RING finger	-0.635968	0.68626	-1.03254	0.331866	-0.809681	0.296492	-3.50501	0.00631827	-3.95029	0.000511435	1.11308	0.768817	-4.1909	5.4e-16	-1.32624	0.0531727	E3 ubiquitin-protein ligase ATL76
MSTRG_VB.17396	MSTRG_VI.47044	RING finger	0.768891	0.305078	0.803056	0.338621	0.620132	0.418512	2.04826	0.000173891	-0.766402	0.496039	0.300791	0.780014	-0.988731	0.137136	1.55017	0.127758	Cellulose synthase A catalytic subunit 7 [UDP-forming]
MSTRG_VB.92989	MSTRG_VI.52301	RING finger	-1.08359	0.0956106	-2.34747	0.000158316	-1.53709	0.000182552	-3.02768	0.0135146	-0.23007	0.868904	1.17955	0.669351	-0.77007	0.0134453	0.515879	0.524406	Probable E3 ubiquitin-protein ligase RHA4A
MSTRG_VB.15720	MSTRG_VI.69775	RING finger	2.10641	1.93e-23	1.14316	0.000713977	0.989835	0.049664	1.85169	6.47e-11	0.202568	0.605176	-0.630169	0.00680141	-1.00215	0.0485955	0.0921247	0.891127	E3 ubiquitin-protein ligase MIEL1
MSTRG_VB.66662	MSTRG_VI.70433	RING finger	-1.0436	0.189708	-3.40639	1.2e-05	-2.27027	0.0379309	-0.991668	0.298948	-0.335365	0.780588	0.292645	0.898488	-1.66725	0.17415	2.74319	0.00295241	RING/U-box domain-containing protein
MSTRG_VB.63110	MSTRG_VI.8197	RING finger	-3.18968	2.03e-82	-3.20646	8.12e-42	-2.97687	6.45e-35	-2.68463	9.53e-35	-0.244471	0.630427	-0.538006	0.147356	-0.128115	0.553035	-0.00117379	0.99802	RING-H2 finger B1A
MSTRG_VB.81689	MSTRG_VI.79258	RING finger	-1.43295	1.81e-14	-2.33139	2.14e-10	-1.92835	1.89e-06	-1.96235	5.31e-10	0.78107	0.119121	-0.370477	0.65986	0.19417	0.38409	-0.00361159	0.994645	AT3g54360/T12E18_50
MSTRG_VB.65841	MSTRG_VI.44192	RING finger	3.13003	1.47e-15	-0.0889792	0.856098	0.855867	0.298283	-0.602228	0.421325	0.377921	0.587761	0.0746215	0.952605	-1.97487	0.01055	-0.418672	0.642533	RING-H2 finger protein ATL78
MSTRG_VB.80231	MSTRG_VI.55021	RING finger	3.85697	4.25e-68	4.63699	2.03e-28	2.81567	0.000111159	4.9077	1.01e-58	0.353907	0.477301	0.40246	0.221131	-0.790678	0.357925	0.685061	0.428374	Putative SWI/SNF-related matrix-associated actin-dependent regulator of chromatin subfamily A member 3-like 1
MSTRG_VB.71776	MSTRG_VI.54344	RING finger	-1.40743	1.88e-05	-1.30848	0.000189295	-1.41005	0.0383531	-2.16276	0.000458497	-1.42018	0.000689892	-1.02899	0.140168	-1.51123	0.0244641	-1.85042	0.00265587	RING/U-box domain-containing protein
MSTRG_VB.44284	MSTRG_VI.70074	RING finger	-2.16532	1.15e-09	-1.57636	0.000742512	-2.49008	0.00476603	-2.54298	0.000177923	1.66155	0.0488707	-0.0777184	0.973829	1.28486	0.0671337	-1.01549	0.0720577	APD2
MSTRG_VB.35566	MSTRG_VI.39664	RING finger	0.423787	0.319997	-1.96057	5.4e-08	0.603309	0.562769	-2.70979	9e-07	0.198847	0.817567	0.759497	0.50256	0.286297	0.791383	0.0226227	0.972732	AtAIRP2
MSTRG_VB.5497	MSTRG_VI.19269	RING finger	1.50636	0.00011508	1.83714	0.0926712	-0.20699	0.827143	2.79494	NA	6.56433	5.57e-37	1.95702	NA	4.75223	8.79e-25	2.8725	0.0969835	E3 ubiquitin-protein ligase RDUF1
MSTRG_VB.89680	MSTRG_VI.29893	RING finger	0.299252	0.524642	2.42445	7.02e-09	0.83491	0.291863	2.57975	5.96e-06	0.304902	0.764923	0.267234	0.769948	0.768955	0.227329	0.431502	0.641508	Putative E3 ubiquitin-protein ligase RING1b
MSTRG_VB.9978	MSTRG_VI.54643	RING finger	1.12557	6.6e-11	1.77572	6.26e-06	1.32292	0.0060008	2.16095	1.82e-06	-0.365668	0.53071	0.433889	0.58653	-0.273711	0.410565	0.819634	0.142299	Uncharacterized protein
MSTRG_VB.84451	MSTRG_VI.40970	RING finger	-1.25364	0.0298887	-2.02212	9.17e-06	0.272432	0.671056	0.748577	0.410786	-0.200373	0.873487	-1.66771	0.0828879	1.22936	0.00771878	1.12134	0.0905663	Putative uncharacterized protein At3g43430
MSTRG_VB.60643	MSTRG_VI.6165	RING finger	2.73146	4.14e-17	-0.267175	0.662841	0.828132	0.382748	0.117855	0.835075	0.23659	0.828015	0.400795	0.368622	-1.78034	0.0109179	0.79989	0.325979	Zinc ion binding protein
MSTRG_VB.81979	MSTRG_VI.27225	RING finger	-2.94421	2.33e-42	-0.514519	0.0724034	-1.15224	0.00282786	-0.241833	0.592112	-1.55992	0.000308117	-0.485364	0.422163	0.132124	0.578507	-0.190546	0.67862	RING-H2 finger protein ATL65
MSTRG_VB.64344	MSTRG_VI.29030	RING finger	0.551093	0.0231861	3.22905	2.87e-18	1.73531	1.28e-06	2.8558	1.03e-14	-0.897042	1.19e-06	-0.370958	0.448094	0.193586	0.696981	-0.723362	0.256682	E3 ubiquitin-protein ligase XBAT32
MSTRG_VB.1108	MSTRG_VI.7666	RING finger	-1.80751	8.87e-18	-1.33752	2.31e-07	-1.86484	2.12e-05	-2.05181	1.34e-09	0.0891914	0.923946	0.337827	0.649287	-0.0657124	0.751313	-0.357819	0.254275	Putative RING zinc finger protein; 69105-67310
MSTRG_VB.88386	MSTRG_VI.30516	RING finger	0.282738	0.407394	1.05377	0.0833506	0.782813	0.331975	2.66647	1.62e-09	-0.617476	0.167366	0.377793	0.58102	-0.212953	0.819502	2.01273	0.00714288	Cellulose synthase A catalytic subunit 3 [UDP-forming]
MSTRG_VB.80550	MSTRG_VI.30915	RING finger	-4.76175	6.19e-11	-2.82423	2.1e-13	-0.670962	0.476388	0.0489544	0.967951	-0.954496	0.365423	-1.14367	0.44417	3.03793	0.000902972	1.72229	0.00268831	At1g63840/T12P18_14
MSTRG_VB.67734	MSTRG_VI.21165	RING finger	0.995398	0.25448	1.00543	0.277389	0.687575	0.549961	3.15903	0.0029133	-1.09316	0.207325	0.744426	0.298915	-1.51013	0.225268	2.92073	0.0569002	Protein BREAST CANCER SUSCEPTIBILITY 1 homolog
MSTRG_VB.73641	MSTRG_VI.54477	RING finger	2.14854	1.78e-05	3.24223	3.37e-17	1.59805	0.00724192	2.06016	0.0146253	-1.12218	0.0746231	0.434108	0.790581	-1.78207	0.00173999	-0.732719	0.310271	Putative RING-H2 finger protein ATL71
MSTRG_VB.68352	MSTRG_VI.41651	RING finger	0.500935	0.0177915	1.32413	1.02e-08	1.2082	0.00398655	2.1881	4.3e-09	0.00678008	0.991733	-0.0422617	0.952474	0.610212	0.0722974	0.831444	0.0942887	At5g45290
MSTRG_VB.39364	MSTRG_VI.77178	RING finger	2.72849	9.85e-32	3.71328	2.36e-27	2.70404	5.63e-20	3.13216	2.2e-17	-0.372095	0.271822	0.120999	0.888421	-0.49311	0.170083	-0.440496	0.523973	Zinc finger CCCH domain-containing protein 1
MSTRG_VB.67595	MSTRG_VI.49837	RING finger	-1.08521	3.81e-08	-1.50304	1.03e-10	-1.60052	0.000339258	-2.3271	3.99e-24	-1.04992	0.00616877	-0.178656	0.750676	-1.64964	1.65e-05	-0.985926	0.000276947	Probable E3 ubiquitin-protein ligase RHC1A
MSTRG_VB.3681	MSTRG_VI.54251	RING finger	0.34718	0.0941463	1.85737	7.85e-16	1.28775	1.51e-06	2.34208	7.51e-18	-0.29633	0.321346	-0.174931	0.725165	0.545775	0.0363614	0.329385	0.42492	E3 ubiquitin-protein ligase XBAT32
MSTRG_VB.3683	MSTRG_VI.44617	RING finger	0.0662965	0.906189	2.4045	6.86e-05	1.21553	0.0485221	2.19845	0.000705029	-1.59698	0.00291585	0.0364765	0.981387	-0.535622	0.380123	-0.152607	0.906219	RING-H2 finger protein ATL13
MSTRG_VB.74182	MSTRG_VI.2403	RING finger	0.92652	0.0102792	0.848024	0.152455	3.05026	9.09e-06	1.55469	0.000898278	-1.76877	1.71e-08	-0.112966	0.906654	0.266258	0.784437	0.606144	0.488993	RING-H2 finger protein ATL43
MSTRG_VB.24612	MSTRG_VI.29247	RING finger	-2.77923	7.26e-44	-2.55618	7.85e-18	-2.56573	2.4e-12	-2.32431	1.06e-15	-0.668124	0.195096	-0.167399	0.838436	-0.546511	0.00135369	0.0746504	0.872646	Receptor homology region, transmembrane domain- and RING domain-containing protein 2
MSTRG_VB.4601	MSTRG_VI.19368	RING finger	2.53472	8.32e-45	0.882309	0.0201818	-0.320727	0.358788	-0.00773466	0.984908	3.58614	6.63e-50	0.430457	0.611867	0.632799	0.0242864	-0.456174	0.0600369	Putative RING zinc finger
MSTRG_VB.59232	MSTRG_VI.12882	RING finger	-0.442904	0.103653	-0.137442	0.880475	2.72563	0.000913331	-1.18291	0.29321	3.63094	7.71e-10	3.94219	8.22e-06	6.72736	2.99e-65	2.89518	0.000952788	NEP1-interacting protein-like 2
MSTRG_VB.55095	MSTRG_VI.41442	RING finger	4.66531	0.132945	6.3593	0.0246711	3.30433	0.104131	2.48649	8.86e-07	0.431091	0.0452602	0.0481978	0.954428	-1.05158	0.848681	-3.80623	0.309256	E3 ubiquitin-protein ligase RDUF2
MSTRG_VB.9153	MSTRG_VI.49652	RING finger	3.13213	2.21e-99	2.01789	3.14e-06	2.3934	8.72e-07	2.3977	1.71e-14	0.828508	0.00189247	-0.00710031	0.993782	-0.0117039	0.986266	0.377738	0.593063	E3 ubiquitin-protein ligase RKP
MSTRG_VB.12204	MSTRG_VI.33816	RING finger	3.01296	1.34e-34	2.67866	2.94e-12	2.54696	4.36e-07	2.24995	1.21e-22	0.930312	0.0100457	0.451907	0.171589	0.368063	0.552618	0.0407287	0.958917	Putative S-ribonuclease binding protein SBP1
MSTRG_VB.72358	MSTRG_VI.8017	RING finger	-1.21059	1.08e-07	-2.31174	2.29e-10	-0.918844	0.031148	-2.14874	1.9e-11	1.5024	0.000539342	0.253177	0.806924	1.70878	2.95e-12	0.418812	0.303994	AT2G15580 protein
MSTRG_VB.38975	MSTRG_VI.67674	RING finger	2.27036	1.13e-23	1.91115	3.66e-12	2.29618	2.27e-09	3.38332	1.93e-15	-0.558601	0.204862	-0.118853	0.874524	-0.635051	0.0576961	1.36607	0.009175	Cellulose synthase A catalytic subunit 3 [UDP-forming]
MSTRG_VB.24516	MSTRG_VI.65312	RING finger	3.3945	4.96e-36	1.5079	5.85e-18	2.91088	7.78e-10	2.69613	1.36e-10	2.26985	9.7e-08	-0.334864	0.704913	1.7037	1.65e-05	0.870208	0.000709129	BOI-related E3 ubiquitin-protein ligase 1
MSTRG_VB.25651	MSTRG_VI.27762	RING finger	-2.19998	0.000364119	-2.87111	3.9e-11	-2.71489	7.09e-13	-2.16741	1.2e-05	-0.978643	0.26061	-1.35414	0.0620492	-1.58374	0.00252112	-0.635544	0.254072	RING-H2 finger protein ATL52
MSTRG_VB.23195	MSTRG_VI.20442	RING finger	2.24784	0.000477936	1.22622	0.288212	0.796408	0.715318	-0.138244	0.966009	5.06769	7.17e-10	2.84774	0.120225	3.49082	0.00200758	1.41641	0.489978	E3 ubiquitin-protein ligase ATL59
MSTRG_VB.28825	MSTRG_VI.21190	RING finger	-1.53586	1.25e-11	-2.19789	3.95e-14	-1.70588	7.3e-06	-1.80477	4.68e-11	0.575081	0.175409	0.0133104	0.99143	0.311664	0.409061	0.414663	0.211562	Putative uncharacterized protein F4P12_390
MSTRG_VB.4571	MSTRG_VI.37548	RING finger	-3.06608	6.98e-24	-0.990219	0.046363	-2.16504	0.000151855	-0.668783	0.128688	-0.484924	0.580412	-0.94745	0.118564	0.343284	0.479754	-0.592374	0.32032	RING-H2 finger protein ATL8
MSTRG_VB.60169	MSTRG_VI.30654	Ubox	-0.500773	0.0172983	-0.615398	0.0120402	-0.461848	0.0841211	-2.00112	2.4e-10	-0.5482	0.0560318	0.522748	0.189114	-0.599393	0.0166939	-0.854344	0.0216327	U-box domain-containing protein 9
MSTRG_VB.30329	MSTRG_VI.17846	Ubox	3.24243	0.0109035	1.99105	0.000503737	0.898652	0.0603994	2.85832	0.000384011	3.73356	5.55e-18	0.603946	0.736756	1.28786	0.259005	1.43972	0.00620613	U-box domain-containing protein 16
MSTRG_VB.17089	MSTRG_VI.79368	Ubox	0.254079	0.487128	0.512854	0.609514	-2.56346	1.19e-06	1.75981	0.422112	5.94195	1.39e-42	-1.45442	NA	3.02818	3.6e-17	-0.256652	0.834625	U-box domain-containing protein 21
MSTRG_VB.74855	MSTRG_VI.31952	Ubox	-2.35567	2.4e-10	-0.571672	0.0071179	-0.298695	0.540402	-0.31886	0.372575	-1.46599	0.0095412	0.120307	0.822318	0.511369	0.150916	0.386257	0.345734	U-box domain-containing protein 13
MSTRG_VB.63309	MSTRG_VI.15543	Ubox	3.41778	1.08e-67	1.78982	2.8e-09	2.12424	1.98e-10	2.20442	7.03e-10	0.872797	0.00419926	0.165135	0.850045	-0.508016	0.163877	0.582547	0.201821	U-box domain-containing protein 33
MSTRG_VB.30181	MSTRG_VI.30049	Ubox	2.01945	6.35e-11	0.712198	0.0290629	0.466402	0.440171	0.900302	0.153329	1.05748	0.00103789	0.855056	0.00631696	-0.592178	0.346652	1.05473	0.172195	U-box domain-containing protein 33
MSTRG_VB.41361	MSTRG_VI.74854	Ubox	1.19562	6.7e-10	1.80169	1.9e-06	0.917373	0.0461818	2.50593	1.03e-09	-0.0604474	0.923618	0.12331	0.867362	-0.438814	0.272787	0.839652	0.191996	U-box domain-containing protein 10
MSTRG_VB.23084	MSTRG_VI.53550	Ubox	1.58908	4.16e-06	0.857887	0.311459	-0.859973	0.258148	2.6981	NA	4.84712	4.62e-22	-1.22271	NA	2.27612	1.75e-07	0.577783	0.487436	E3 ubiquitin-protein ligase PUB24
MSTRG_VB.23085	MSTRG_VI.53548	Ubox	0.156525	0.712148	-0.588065	0.446834	-2.27969	8.37e-05	-0.768437	0.698828	4.63719	3.12e-19	-0.543049	NA	2.0772	9.24e-09	-0.763141	0.435376	E3 ubiquitin-protein ligase PUB23
MSTRG_VB.63680	MSTRG_VI.43752	Ubox	-1.46468	1.74e-07	-1.91098	0.214224	-1.01409	0.0147154	-2.68765	1.08e-05	0.404923	0.514515	0.0493982	0.992082	0.768712	0.0157442	-0.689865	0.274597	U-box domain-containing protein 9
MSTRG_VB.82516	MSTRG_VI.62381	Ubox	2.73391	1.35e-20	3.09103	9.57e-11	1.86909	5.57e-11	2.15798	6.2e-05	-1.5249	2.02e-07	1.75811	3.07e-05	-2.47925	5.13e-17	0.848936	0.318894	Putative U-box domain-containing protein 50
MSTRG_VB.50410	MSTRG_VI.58205	Ubox	0.923887	0.000252457	0.562641	0.239991	0.114026	0.833665	2.90365	0.000330968	-0.233499	0.643119	0.0230133	0.990987	-1.13624	0.0049143	2.36849	0.00161545	U-box domain-containing protein 40
MSTRG_VB.94550	MSTRG_VI.74220	Ubox	3.45894	6.89e-76	-0.180568	0.699262	1.51333	0.0230447	0.939039	0.430189	1.22042	0.0601142	-2.10725	NA	-0.827418	0.01787	-1.00207	0.185477	U-box domain-containing protein 44
MSTRG_VB.8648	MSTRG_VI.48230	Ubox	0.591398	0.238997	1.04687	0.295851	-1.68743	0.00607827	2.90951	NA	5.10546	2.66e-18	-0.912753	NA	2.72881	2.31e-13	0.903847	0.461059	U-box domain-containing protein 21
MSTRG_VB.60834	MSTRG_VI.47282	Ubox	2.09587	6.02e-09	0.71334	0.0116526	0.388384	0.676704	0.871412	0.186959	2.15322	0.000473894	-1.62276	0.0113511	0.328557	0.641329	-1.46699	0.00229905	U-box domain-containing protein 26
VB, V. baoshanesis. VI, V. inconspicua. CK, control.
Relative expression was calculated by log2 fold change.
