# Supplementary material for: Comparative Transcriptomic Studies on a Cadmium Hyperaccumulator Viola baoshanensis and Its Non-Tolerant Counterpart V. inconspicua
Source: Int J Mol Sci. 2019 Apr 17;20(8):1906. doi: 10.3390/ijms20081906 (PMC6515270; doi:10.3390/ijms20081906)
Supplement: Supplementary file 1 [file ijms-20-01906-s001.zip › ijms-466616-supplementary-3/Supplementary table S12.xlsx]

## Sheet: Table S12
Table S12 Fold changes of genes significantly differential expressed between V. baoshanesis and V. inconspicua involved in sucrose metabolism.
Gene ID (VB)	Gene ID (VI)	Gene family	VB/VI(Cd)				VB/VI(CK)				Cd/CK(VB)				Cd/CK(VI)				Annotation
			Root		Shoot		Root		Shoot		Root		Shoot		Root		Shoot
			Log2(fold change)	FDR	Log2(fold change)	FDR	Log2(fold change)	FDR	Log2(fold change)	FDR	Log2(fold change)	FDR	Log2(fold change)	FDR	Log2(fold change)	FDR	Log2(fold change)	FDR
MSTRG_VB.16257	MSTRG_VI.4380	AMY	-0.16194	0.661849	2.63637	1.15e-16	1.21785	0.0163045	3.29214	6.83e-16	-0.669226	0.193967	-0.0955165	0.923091	0.613228	0.186982	0.570464	0.345905	Alpha-amylase 3, chloroplastic
MSTRG_VB.38124	MSTRG_VI.4959	AMY	-3.33758	3.21e-32	-2.20663	1.25e-15	-2.42141	1.53e-10	-2.023	1.55e-06	-0.987722	0.112286	-0.28453	0.805907	-0.1454	0.619628	-0.070424	0.838814	Probable alpha-amylase 2
MSTRG_VB.30279	MSTRG_VI.57267	AMY	-2.09689	4.09e-10	-1.69723	0.0124767	-2.57558	4.94e-10	-0.585673	0.612099	2.37416	2.11e-05	-0.820599	0.719205	1.80367	2.75e-14	0.266151	0.615976	Alpha-amylase 1
MSTRG_VB.49842	MSTRG_VI.16323	AMY	-6.75494	6.8e-231	-4.85579	5.16e-50	-3.00671	1.67e-07	-2.31421	6.08e-09	-2.77871	1.37e-05	-2.26123	4.74e-05	0.881771	0.0071082	0.29989	0.380753	Alpha-amylase 1
MSTRG_VB.68610	MSTRG_VI.76483	AMY	-2.50198	3.16e-16	-0.450415	0.286813	-1.68409	6.1e-06	1.02747	0.0749811	-0.120493	0.891379	-1.52672	0.00854971	0.605857	0.0266563	-0.0387247	0.961797	Beta-amylase 6
MSTRG_VB.21074	MSTRG_VI.79795	CESA	-1.67767	8.41e-08	-1.65513	0.00932604	-4.45882	7.49e-08	0.137334	0.857802	2.23942	9.44e-06	-1.38419	0.159079	-0.649187	0.490462	0.40104	0.596504	Cellulose synthase-like protein B4
MSTRG_VB.88386	MSTRG_VI.30516	CESA	0.282738	0.407394	1.05377	0.0833506	0.782813	0.331975	2.66647	1.62e-09	-0.617476	0.167366	0.377793	0.58102	-0.212953	0.819502	2.01273	0.00714288	Cellulose synthase A catalytic subunit 3 [UDP-forming]
MSTRG_VB.66996	MSTRG_VI.75806	CESA	4.14826	3.52e-09	1.67964	0.068686	4.55346	0.000184816	0.445878	0.600188	4.50524	0.00366978	3.19249	0.000346705	4.82048	1.07e-11	1.95904	0.043905	Cellulose synthase-like protein G2
MSTRG_VB.38975	MSTRG_VI.67674	CESA	2.27036	1.13e-23	1.91115	3.66e-12	2.29618	2.27e-09	3.38332	1.93e-15	-0.558601	0.204862	-0.118853	0.874524	-0.635051	0.0576961	1.36607	0.009175	Cellulose synthase A catalytic subunit 3 [UDP-forming]
MSTRG_VB.92981	MSTRG_VI.40844	CESA	3.51292	0.0406791	-2.73908	3.87e-22	0.932285	0.651204	-0.75834	0.0455071	0.205634	0.925528	-2.05148	1.49e-08	-2.49123	0.455956	-0.0587103	0.912079	Cellulose synthase-like protein G3
MSTRG_VB.75708	MSTRG_VI.34626	beta-glucosidase	2.05493	2.54e-05	-1.958	0.00232921	-1.95656	0.0709734	-1.10246	0.0950099	1.94721	0.00472576	0.434505	0.720919	-2.17959	0.0340604	1.29826	0.121225	Beta-D-glucan exohydrolase-like protein
MSTRG_VB.43753	MSTRG_VI.74520	beta-glucosidase	3.86167	6.53e-29	3.30758	1.64e-15	5.84571	1.59e-58	5.40708	1.82e-21	0.491817	0.24327	-0.894668	0.310721	2.37835	7.41e-06	1.20459	0.0425935	Beta-D-glucan exohydrolase-like protein
MSTRG_VB.73675	MSTRG_VI.8422	Callose synthase	0.939009	0.000177159	1.71837	3.74e-06	1.58042	0.000492497	2.81176	3.96e-11	-0.740521	0.149699	-0.259668	0.715129	-0.208454	0.533475	0.846782	0.159113	Callose synthase 10
MSTRG_VB.84703	MSTRG_VI.21038	Callose synthase	1.67369	2.86e-10	2.52685	1.7e-24	2.09112	5.37e-13	2.54906	3e-35	-0.253804	0.598645	-0.362855	0.191846	0.0661959	0.845197	-0.329598	0.439169	Callose synthase 5
MSTRG_VB.14043	MSTRG_VI.75683	Callose synthase	1.71339	4.35e-34	1.49146	3.44e-05	1.58366	0.000399602	2.29115	1.1e-06	-0.0480417	0.938541	0.043602	0.952051	-0.280648	0.509651	0.853775	0.230732	Callose synthase 10
MSTRG_VB.78698	MSTRG_VI.24962	Callose synthase	2.24441	7.21e-52	1.75097	2.74e-05	2.10993	6.04e-05	2.63925	4.53e-08	-0.067007	0.922155	0.248652	0.706339	-0.305376	0.568044	1.14203	0.109348	Callose synthase 9
MSTRG_VB.74049	MSTRG_VI.65287	Callose synthase	2.74478	5.04e-33	2.73745	1.21e-08	2.87124	0.000632197	4.32852	3.52e-12	0.94237	0.208632	1.19941	0.00847559	0.961503	0.189341	2.80136	0.00130513	Putative callose synthase 8
MSTRG_VB.91288	MSTRG_VI.35935	Callose synthase	3.15009	1.73e-49	2.16924	9e-07	2.32499	0.000194908	4.62814	3.09e-38	-0.565715	0.203736	-0.241465	0.504487	-1.49225	0.0155704	2.23453	0.000448148	Callose synthase 7
MSTRG_VB.78697	MSTRG_VI.21677	Callose synthase	0.660328	0.000442497	1.25995	3.82e-07	1.59752	8.41e-08	2.24038	2.86e-11	-0.40069	0.285809	-0.0123477	0.98935	0.43889	0.0544728	0.981593	0.0175802	Callose synthase 3
MSTRG_VB.19658	MSTRG_VI.56854	Callose synthase	2.20201	2.23e-06	0.133077	0.8094	0.571055	0.469248	2.79253	8.3e-11	0.0734676	0.916515	0.268955	0.602803	-1.65551	0.0422533	2.95012	1.28e-06	Callose synthase 7
MSTRG_VB.55543	MSTRG_VI.80053	endoglucanase	1.7504	4.98e-05	1.16986	0.0788657	1.48435	0.0338611	2.81558	3.61e-07	-1.03693	0.131507	-0.798491	0.112855	-1.38385	0.0286149	0.840149	0.436325	At1g13130
MSTRG_VB.16814	MSTRG_VI.59778	FRK	-3.54623	9.05e-08	-3.07437	4.02e-16	-3.46404	7.89e-07	-1.68249	3.27e-05	-1.60916	0.201164	-0.937333	0.0845977	-1.60388	0.0054525	0.460574	0.404968	Fructokinase-like 1, chloroplastic
MSTRG_VB.1762	MSTRG_VI.524	GYG1	0.752105	0.133876	-2.56749	0.112653	-2.21189	0.144333	-2.73578	0.00299599	5.26699	4.7e-08	-0.212207	0.970112	2.2111	1.34e-05	-0.422943	0.715191	Galactinol synthase 2
MSTRG_VB.93636	MSTRG_VI.71683	GYG1	2.50767	7.44e-10	0.347671	0.430703	1.01753	0.00904904	-2.52228	3.79e-10	2.56671	3.44e-06	1.5019	0.00157988	0.984261	1.42e-05	-1.36336	0.0059818	Galactinol synthase 1
MSTRG_VB.27097	MSTRG_VI.42841	GYG1	2.52001	2.03e-32	-1.13412	0.0114462	-1.14565	0.334807	-4.49887	9.12e-50	1.53554	0.0852364	1.21509	0.027379	-2.20048	0.0106121	-2.14315	1.05e-07	Galactinol synthase 1
MSTRG_VB.34552	MSTRG_VI.68974	GYG1	-0.0924426	0.823056	-2.30814	0.00242658	-3.6612	5.39e-08	-2.2707	4.51e-09	5.03629	1.31e-26	-1.59525	0.126568	1.3622	0.0218408	-1.57575	0.00078926	Galactinol synthase 2
MSTRG_VB.17009	MSTRG_VI.47952	HXK	2.34233	6.81e-25	1.93008	3.24e-12	1.96713	2.28e-09	2.2028	8.28e-14	-0.238274	0.570129	0.336493	0.356154	-0.701087	0.0365996	0.62154	0.178989	Hexokinase-like 1 protein
MSTRG_VB.70469	MSTRG_VI.38645	HXK	0.828019	0.0328419	1.51641	0.00235818	2.19443	0.00799444	1.50285	0.00945894	-0.435094	0.536109	0.560515	0.45601	0.825097	0.35426	0.565926	0.490092	Hexokinase-1
MSTRG_VB.10981	MSTRG_VI.4695	INV	2.15302	2.59e-17	4.35935	5.01e-08	4.22966	0.000108369	3.99363	3.46e-17	1.91743	NA	-0.589263	0.645136	3.84517	1.61e-35	-0.970846	0.369704	Acid beta-fructofuranosidase 4, vacuolar
MSTRG_VB.94150	MSTRG_VI.29023	malZ	-2.54826	5.03e-17	-0.109156	0.764297	-1.9413	0.00563001	-0.655196	0.0460366	-2.23731	0.00120288	-0.0538853	0.95059	-1.69314	3.67e-05	-0.581395	0.173292	AT5g11720/T22P22_110
MSTRG_VB.29703	MSTRG_VI.61044	malZ	0.587308	0.0823723	2.04998	1.27e-10	0.877887	0.021338	1.14961	0.00120412	-2.09042	1.35e-06	1.11724	0.00934799	-1.87373	4.38e-12	0.243706	0.598085	AT5g11720/T22P22_110
MSTRG_VB.46216	MSTRG_VI.64215	malZ	1.24235	0.00132191	3.30848	9.05e-23	3.36766	6.01e-17	4.07585	1.37e-50	-0.844035	0.0213034	0.1603	0.804174	1.19686	0.0306729	0.944847	0.051429	Alpha-xylosidase 1
MSTRG_VB.37257	MSTRG_VI.23567	TPP	-0.0161727	0.956458	2.36103	1.07e-13	2.07462	0.00172597	2.90202	1.05e-08	1.06515	0.0756511	-0.650428	0.320276	3.06524	1.27e-15	-0.0965947	0.906581	Probable trehalose-phosphate phosphatase D
MSTRG_VB.23477	MSTRG_VI.64084	TPP	-0.940878	0.00201263	2.44052	0.00202792	0.827729	0.264319	4.25663	5.52e-16	2.18495	1.59e-09	-0.0129939	0.992847	3.84885	1.33e-12	1.82447	0.127338	Trehalose-phosphate phosphatase A
MSTRG_VB.10979	MSTRG_VI.9804	TPP	1.19309	1.23e-08	1.41232	0.00301627	1.12365	0.00597474	2.76444	1.9e-06	2.47666	9.47e-20	0.998452	0.26106	2.30985	1.33e-11	2.34066	6.33e-07	Probable trehalose-phosphate phosphatase F
MSTRG_VB.82476	MSTRG_VI.57617	SPP	2.49925	4.5e-38	1.70912	7.98e-17	0.925394	0.000508366	4.46546	1.08e-27	1.01794	0.000101715	-0.512749	0.214121	-0.650309	0.0102046	2.25369	3.7e-06	Probable sucrose-phosphatase 2
MSTRG_VB.47659	MSTRG_VI.53980	SPP	2.44716	9.98e-19	2.88211	6.53e-22	3.17851	5.45e-19	3.09952	1.1e-21	-0.860226	0.0547485	-0.170883	0.81304	-0.2055	0.611855	0.0635326	0.922094	At2g25870
MSTRG_VB.32533	MSTRG_VI.72457	SPS	0.775536	0.0840952	-0.917129	0.158548	-2.15146	0.000434772	1.00162	0.0072673	-0.274643	0.746731	-2.9631	6.62e-14	-3.28211	4.96e-09	-1.02819	0.191674	Probable sucrose-phosphate synthase 3
MSTRG_VB.41801	MSTRG_VI.71416	SPS	2.07386	4.79e-43	1.61374	6.08e-06	2.25783	5.73e-08	2.17814	1.18e-10	-0.698185	0.0468761	0.0606038	0.938908	-0.612821	0.125065	0.63583	0.259345	Sucrose-phosphate synthase 1
MSTRG_VB.9576	MSTRG_VI.48451	TPS	-0.300514	0.29616	1.25515	0.000438453	-0.295075	0.56891	2.4249	7.62e-05	0.474013	0.263992	-0.186156	0.879487	0.382435	0.444769	0.989818	0.164117	Probable alpha,alpha-trehalose-phosphate synthase [UDP-forming] 9
MSTRG_VB.39814	MSTRG_VI.38189	TPS	2.15006	1.13e-18	0.524599	0.202124	1.56397	1.87e-06	0.813773	0.000204872	-0.721929	0.0600098	-0.189787	0.709484	-1.39698	4e-07	0.113599	0.854413	Alpha,alpha-trehalose-phosphate synthase [UDP-forming] 5
MSTRG_VB.42712	MSTRG_VI.13458	TPS	0.448185	0.0187584	2.27544	1.04e-15	1.84939	4.01e-06	2.30813	1.18e-12	0.131617	0.743397	0.105218	0.906599	1.43545	0.000139275	0.148199	0.761247	Probable alpha,alpha-trehalose-phosphate synthase [UDP-forming] 7
MSTRG_VB.80502	MSTRG_VI.22752	TREH	-1.09328	2.06e-06	3.12705	0.000242212	2.47127	1.46e-08	6.19503	1.62e-45	1.34295	2.36e-05	-1.42623	0.00122076	4.79216	4.31e-43	1.64004	0.193685	Trehalase
MSTRG_VB.73338	MSTRG_VI.32357	β-1,3-glucanases	1.56431	3.69e-09	3.07422	2.73e-07	1.67022	0.00978289	3.28287	1.69e-36	-0.310683	0.369348	-0.179989	0.809837	-0.297964	0.715577	0.0433916	0.970808	NA
MSTRG_VB.5021	MSTRG_VI.26781	β-1,4-glucanases	-0.645828	0.00305676	0.900517	0.101556	0.698737	0.219916	2.79936	0.000155118	2.5306	1.13e-09	-0.307897	0.876033	3.78409	1.56e-33	1.57895	0.00374697	NA
VB, V. baoshanesis. VI, V. inconspicua. CK, control.
Relative expression was calculated by log2 fold change.
