# Supplementary material for: Comparative Transcriptomic Studies on a Cadmium Hyperaccumulator Viola baoshanensis and Its Non-Tolerant Counterpart V. inconspicua
Source: Int J Mol Sci. 2019 Apr 17;20(8):1906. doi: 10.3390/ijms20081906 (PMC6515270; doi:10.3390/ijms20081906)
Supplement: Supplementary file 1 [file ijms-20-01906-s001.zip › ijms-466616-supplementary-3/Supplementary table S13.xlsx]

## Sheet: Table S13
Table S13 Fold changes of genes significantly differential expressed between V. baoshanesis and V. inconspicua involved in transporter gene families.
ID in VB	ID in VI	Gene family	VB/VI(Cd)				VB/VI(CK)				Cd/CK(VB)				Cd/CK(VI)				Annotation
			Root		Shoot		Root		Shoot		Root		Shoot		Root		Shoot
			Log2(fold change)	FDR	Log2(fold change)	FDR	Log2(fold change)	FDR	Log2(fold change)	FDR	Log2(fold change)	FDR	Log2(fold change)	FDR	Log2(fold change)	FDR	Log2(fold change)	FDR
MSTRG_VB.37740	MSTRG_VI.8107	ABC	2.30469	9.45e-21	2.43823	0.00407648	1.45797	0.000954175	5.79798	NA	4.91297	8.84e-66	-1.61532	NA	3.96969	5.83e-24	1.71323	0.0899098	ABC transporter A family member 2
MSTRG_VB.27595	MSTRG_VI.43181	ABC	-2.45421	1.81e-34	2.72972	1.47e-14	-1.15959	0.0236044	1.94976	0.000369146	-0.822755	0.146351	0.898518	0.132816	0.397841	0.269698	0.140491	0.871387	Putative ABC transporter B family member 8
MSTRG_VB.34012	MSTRG_VI.76555	ABC	0.0570698	0.8245	0.849495	0.0107558	2.4198	1.51e-05	1.30443	2.84e-07	0.387089	0.622597	-0.0809929	0.933352	2.66397	6.18e-24	0.377405	0.322494	ABC transporter C family member 4
MSTRG_VB.77957	MSTRG_VI.70337	ABC	3.56648	6.89e-36	4.19514	3.4e-89	2.95222	2.02e-25	4.68728	2.06e-56	-0.229317	0.597621	-0.321661	0.325191	-0.941616	0.00960897	0.194141	0.755294	ABC transporter B family member 11
MSTRG_VB.62224	MSTRG_VI.15566	ABC	1.41997	1.11e-14	1.44264	7.71e-10	1.45103	2.1e-07	2.13227	2.9e-32	0.0393669	0.905565	-0.275806	0.414087	-0.0274772	0.948064	0.429231	0.207372	ABC transporter B family member 27
MSTRG_VB.34900	MSTRG_VI.36813	ABC	2.00506	4.02e-41	1.39136	1.31e-05	1.74542	0.00352322	-0.643169	0.173897	1.19937	0.0457982	0.950396	0.00371631	0.829802	2.21e-05	-1.08306	0.0645131	ABC transporter C family member 5
MSTRG_VB.20585	MSTRG_VI.12795	ABC	-0.431265	0.190332	2.01758	1.35e-05	-0.0172003	0.981704	-0.0263306	0.966112	-1.87626	4.04e-06	0.358061	0.664312	-1.54271	0.00591574	-1.66001	0.00578346	ABC transporter G family member 14
MSTRG_VB.34518	MSTRG_VI.27783	ABC	0.487973	0.082333	0.199759	0.804732	-0.425777	0.436286	3.24509	NA	4.27935	8.2e-52	-1.79347	NA	3.26741	6.1e-14	1.22147	0.0665774	ABC transporter A family member 7
MSTRG_VB.78568	MSTRG_VI.18380	ABC	0.239604	0.20041	2.43402	1.7e-12	-0.241926	0.695009	3.39754	1.44e-05	1.47022	0.00104436	0.387424	0.83369	0.884489	0.00273432	1.34888	0.000599462	ABC transporter G family member 36
MSTRG_VB.75687	MSTRG_VI.42631	ABC	2.29765	3.54e-09	2.7194	5.1e-07	2.2421	8.34e-09	1.52961	0.00518521	-1.07653	0.049207	0.813906	0.371759	-1.20824	0.00062573	-0.348233	0.643015	ABC transporter G family member 14
MSTRG_VB.46043	MSTRG_VI.39646	ABC	2.33149	1.21e-15	1.23201	0.00519313	2.6955	4.54e-05	1.95803	0.0902501	0.152526	0.897285	1.60566	0.0338134	0.451267	0.251566	2.32312	0.0533043	ABC transporter C family member 8
MSTRG_VB.86406	MSTRG_VI.25478	ABC	-1.23856	2.44e-05	0.635706	0.0026297	-0.219714	0.761842	2.6491	4.59e-06	-1.16288	0.0867868	-0.382943	0.178914	-0.26195	0.396571	1.6464	0.0202593	ABC transporter C family member 9
MSTRG_VB.86334	MSTRG_VI.47949	ABC	1.31223	3.93e-07	0.738764	0.169203	0.0287301	0.975493	2.00747	0.00303864	2.27246	3.07e-07	0.0781685	0.969737	0.879415	0.182605	1.33545	0.0331235	ABC transporter G family member 34
MSTRG_VB.13573	MSTRG_VI.66015	ABC	2.53973	2.99e-12	0.075531	0.910668	-0.915479	0.2563	0.611315	0.114821	-0.0389027	0.961696	-0.941383	0.0721264	-3.59079	3.17e-07	-0.403716	0.607114	ABC transporter C family member 3
MSTRG_VB.59025	MSTRG_VI.8078	ABC	1.3764	0.0793199	1.97971	0.000307043	3.38677	0.0263103	3.38926	3e-11	-0.822175	0.290166	-1.04401	0.0961315	1.11042	0.59684	0.3869	0.680575	ABC transporter G family member 22
MSTRG_VB.9899	MSTRG_VI.77916	ABC	-3.26385	6.73e-07	4.64305	1.38e-62	-2.07659	0.00153003	5.49428	3.39e-39	-1.33534	0.273384	-0.585931	0.36433	-0.285114	0.656457	0.273138	0.644145	ABC transporter G family member 32
MSTRG_VB.70453	MSTRG_VI.56958	ABC	2.30339	4.81e-35	2.35726	1.07e-06	1.57486	2.28e-05	1.81393	0.0268393	2.64442	2.95e-18	2.89697	0.00024081	1.82255	8.71e-12	2.33883	0.000155392	ABC transporter G family member 36
MSTRG_VB.20092	MSTRG_VI.19936	ABC	1.85214	1.35e-10	0.305538	0.255155	2.68513	2.16e-05	-0.303278	0.584521	0.395663	0.494475	1.10711	0.000147525	1.14709	0.0808531	0.506855	0.414051	ABC transporter G family member 11
MSTRG_VB.87151	MSTRG_VI.9061	ABC	2.02801	3.23e-05	1.2598	0.0127606	1.34992	0.0554602	1.28399	0.0650707	0.667901	0.154361	0.55975	0.441639	-0.105857	0.920637	0.593196	0.530371	ABC transporter I family member 1
MSTRG_VB.83616	MSTRG_VI.29669	ABC	-8.017	3.63e-89	-1.61363	3.06e-12	-6.43932	7.36e-12	-0.0491282	0.927662	-1.40818	0.680098	-1.30897	0.00246625	0.112985	0.607755	0.262807	0.576151	ABC transporter G family member 15
MSTRG_VB.49908	MSTRG_VI.27780	ABC	0.204176	0.58135	0.160216	0.883822	-0.835333	0.199307	3.72208	NA	5.51182	4.17e-38	-1.52916	NA	4.35305	1.13e-27	1.99092	0.0334633	ABC transporter A family member 2
MSTRG_VB.72712	MSTRG_VI.29204	ABC	-1.91424	1.13e-07	1.55677	0.00176693	1.91946	2.13e-06	2.35879	0.00122352	-0.378966	0.436132	1.79646	0.00142308	3.37341	1.11e-14	2.60769	0.00130949	ABC transporter G family member 21
MSTRG_VB.74026	MSTRG_VI.60318	ABC	-0.916019	0.244456	-0.0347132	0.985031	-1.05409	0.052289	-10.033	8.37e-14	-0.561059	0.696618	9.72093	0.0744614	-0.790838	0.00259615	-0.239352	0.60712	ABC transporter C family member 8
MSTRG_VB.74761	MSTRG_VI.24942	ABC	-0.298603	0.68161	1.32186	0.0689541	0.362519	0.664287	-2.45625	0.000126584	1.39353	0.16079	1.17706	0.261324	1.93493	0.000147879	-2.59516	0.000225634	ABC transporter G family member 1
MSTRG_VB.33551	MSTRG_VI.2506	ABC	-8.19168	0.0567412	2.80895	0.000694267	-0.809803	0.351132	0.340821	0.51983	-9.44688	1.65e-11	0.276491	0.828835	-2.15117	0.18007	-2.17443	0.0208813	ABC transporter G family member 5
MSTRG_VB.43208	MSTRG_VI.28859	ABC	-1.53344	5.22e-11	-1.07523	4.72e-10	-2.13769	1.17e-36	0.284161	0.48825	0.727832	0.0508035	-1.03603	0.00823566	0.0251544	0.894463	0.336376	0.30003	ABC transporter C family member 1
MSTRG_VB.88624	MSTRG_VI.56746	ABC	2.00097	1.85e-07	6.59232	1.65e-58	2.55512	4.74e-06	8.83296	1.05e-05	-1.62437	0.00172301	-0.180702	0.874252	-1.1626	0.0218341	2.07953	0.430169	ABC transporter B family member 14
MSTRG_VB.9173	MSTRG_VI.70595	ABC	0.6316	5.81e-05	-1.19818	0.000199575	-2.20945	0.0014786	-0.558787	0.0211507	0.276069	0.378211	-1.9367	1.06e-28	-2.66516	8.47e-05	-1.28522	0.00219392	ABC transporter F family member 5
MSTRG_VB.86793	MSTRG_VI.52411	ABC	2.71768	1.45e-66	2.05419	2.45e-07	4.66326	2.97e-15	2.96497	1.01e-11	0.207195	0.807357	0.175206	0.808902	2.0683	1.31e-06	1.09401	0.101129	ABC transporter C family member 4
MSTRG_VB.93959	MSTRG_VI.20162	ABC	-0.524695	0.0255296	1.44869	0.000115933	1.18597	0.0345734	3.01729	1.32e-11	-0.289232	0.520257	0.270701	0.676992	1.32308	0.011247	1.84774	0.00148307	ABC transporter B family member 1
MSTRG_VB.81154	MSTRG_VI.34729	ABC	2.87583	2.08e-28	0.746142	0.090043	2.62627	4.49e-10	2.42385	0.000458497	1.78054	2.33e-09	-0.10815	0.92994	1.43108	0.000943415	1.56568	0.0671249	ABC transporter G family member 24
MSTRG_VB.49532	MSTRG_VI.56742	CaCA	-7.92061	8.05e-07	0.595936	0.340324	0.803174	0.501441	-0.186329	0.831162	-8.76301	1.4e-06	-1.48849	0.0436349	-0.150835	0.887651	-2.23096	0.00482453	Vacuolar cation/proton exchanger 3
MSTRG_VB.34271	MSTRG_VI.18254	CaCA	-0.697185	0.0550591	-2.34076	3.27e-09	-1.03552	0.0287105	-1.23762	0.00234486	-0.0435432	0.961195	-1.5565	0.000810371	-0.477248	0.305236	-0.443297	0.415683	Cation/calcium exchanger 2
MSTRG_VB.68292	MSTRG_VI.1761	CaCA	-3.45778	8.05e-13	-3.59412	8.46e-21	-3.82215	3.83e-14	-4.30336	9.92e-43	-0.789836	0.426255	-0.155981	0.909338	-1.25062	0.0215379	-0.846613	0.0326598	Cation/calcium exchanger 1
MSTRG_VB.78710	MSTRG_VI.69148	MTP	-1.56896	0.000678385	-2.48561	2.1e-18	-1.82576	0.000421231	-4.56707	9.6e-23	0.282858	0.808892	2.03825	0.00499143	-0.0617259	0.852053	-0.0399789	0.936139	Putative metal tolerance protein C3
MSTRG_VB.494	MSTRG_VI.26188	MTP	-0.463729	0.13302	-2.00147	0.000279945	-0.287485	0.701459	-1.48161	2.99e-06	-1.14579	0.0719177	-0.399879	0.519822	-1.06284	0.0206807	0.135055	0.879075	Putative metal tolerance protein C3
MSTRG_VB.493	MSTRG_VI.26189	MTP	-3.89837	0.00636095	-1.13963	0.0459278	-1.73163	0.497806	-1.53787	0.000505691	-3.04362	0.529311	0.00405584	0.998206	-0.860858	0.421805	-0.376841	0.469781	Putative metal tolerance protein C3
MSTRG_VB.73173	MSTRG_VI.1145	MTP	0.512078	0.162063	2.88778	0.001356	2.16904	4.06e-07	1.59592	0.406407	-0.253687	0.690123	3.18598	0.00122727	1.31549	0.00306806	1.92304	0.343366	Metal tolerance protein 10
MSTRG_VB.73171	MSTRG_VI.1146	MTP	-3.19041	1.42e-24	-1.51754	3.21e-11	-2.87661	3.67e-20	-2.2746	2.02e-14	0.886648	0.0762333	0.35034	0.552908	1.10518	0.00220847	-0.387262	0.263763	Metal tolerance protein 10
MSTRG_VB.66371	MSTRG_VI.12147	MTP	-0.169943	0.846634	-2.25063	0.000104381	5.65357	1.72e-05	-1.28207	0.0441289	-1.9901	0.000254797	-0.0909256	0.959844	3.7487	0.0322817	0.890908	0.278731	Putative metal tolerance protein C3
MSTRG_VB.78412	MSTRG_VI.17363	CTR	-4.64406	3.3e-45	-4.63933	9.22e-30	-2.77191	0.00648416	-7.35525	1.47e-57	-1.45518	0.270746	2.66481	0.00598078	0.414601	0.563696	-0.0429877	0.936425	Copper transporter 6
MSTRG_VB.49004	MSTRG_VI.3396	CTR	2.21178	4.28e-36	1.66376	1.34e-11	2.69855	4.82e-13	1.18046	0.000768283	-0.316565	0.577076	0.391493	0.492826	0.0917453	0.7389	-0.0766699	0.877054	Copper transporter 5
MSTRG_VB.59730	MSTRG_VI.34022	HIPP	3.34324	1.17e-22	1.77734	0.00167163	3.90235	8.13e-19	1.79863	0.0623264	0.86364	0.109447	-1.03612	0.437274	1.33573	0.00352379	-1.02162	0.295325	Heavy-metal-associated domain-containing protein
MSTRG_VB.3817	MSTRG_VI.72681	HIPP	-1.34202	0.0103017	-1.28287	0.0139113	-1.59039	0.119053	-2.77012	2.27e-05	-0.162515	0.93028	0.658952	0.659455	-0.504787	0.50977	-0.800185	0.167162	Heavy metal transport/detoxification domain-containing protein
MSTRG_VB.24073	MSTRG_VI.59669	HIPP	-1.94036	1.12e-12	-3.15143	2.72e-23	-1.53495	0.028446	-3.22145	2.29e-10	-2.01016	3.14e-05	-1.90359	0.000859053	-1.70357	0.00651063	-1.94219	3.07e-05	Putative NPCC11
MSTRG_VB.9735	MSTRG_VI.29259	HIPP	-1.12981	0.00545205	-2.80722	2.65e-24	-0.843354	0.0868183	-3.45747	8.21e-07	1.1877	0.089583	-1.62197	0.0498109	1.37826	4.31e-18	-2.27187	1.14e-05	Heavy-metal-associated domain-containing protein
MSTRG_VB.69632	MSTRG_VI.67238	HIPP	2.98695	3.85e-21	3.86335	6.81e-10	1.54874	0.0131001	3.95993	1.51e-17	-0.185655	0.75544	1.09776	0.10838	-1.7202	0.00634501	1.20463	0.187043	At1g23000
MSTRG_VB.49325	MSTRG_VI.20938	HIPP	7.09387	3.3e-05	6.84195	6.28e-30	8.65358	5.18e-07	6.38237	7.96e-06	-0.577717	0.297275	0.530668	0.190301	0.899341	0.739315	0.0896936	0.971296	Heavy metal transport/detoxification domain-containing protein
MSTRG_VB.41366	MSTRG_VI.25600	HIPP	0.406437	0.172677	-3.0664	3.04e-13	0.86151	0.134382	-2.38055	1.42e-07	-0.590026	0.397915	-0.893568	0.253682	-0.198352	0.608891	-0.182147	0.777246	Heavy metal-associated isoprenylated plant protein 20
MSTRG_VB.93919	MSTRG_VI.61070	HIPP	1.49065	9.32e-08	2.09526	2.61e-06	1.87505	3.12e-06	2.33196	9.86e-05	-1.91432	4.07e-09	0.496854	0.348441	-1.61605	2.71e-05	0.761629	0.407394	AT3g06130/F28L1_7
MSTRG_VB.76249	MSTRG_VI.27041	HIPP	-0.660628	0.00453129	-0.749927	0.0956876	0.254241	0.50071	-2.01734	0.00170298	-1.47912	3.8e-05	-1.21847	0.117064	-0.655991	0.00145879	-2.45217	2.35e-05	Dephospho-CoA kinase
MSTRG_VB.24810	MSTRG_VI.12998	HIPP	3.35656	2.53e-48	3.15143	3.27e-05	2.05339	0.00019014	1.32455	0.53477	-0.640781	0.170048	1.5879	0.435976	-2.02743	7.38e-05	-0.160354	0.95036	Heavy metal-associated isoprenylated plant protein 21
MSTRG_VB.83247	MSTRG_VI.14527	HIPP	0.96026	6.73e-05	0.17009	0.771383	2.74212	5.92e-10	-1.24512	0.0383594	-2.51431	1.18e-09	-0.252743	0.845281	-0.802336	0.0164898	-1.63774	0.0101239	Heavy metal transport/detoxification domain-containing protein
MSTRG_VB.38170	MSTRG_VI.8512	HMA	1.24777	3.42e-10	1.27581	0.13842	2.61711	3.91e-05	2.02753	5.22e-05	1.36876	0.0396806	1.81353	0.0691469	2.65859	6.4e-27	2.55346	3.63e-05	Probable copper-transporting ATPase HMA5
MSTRG_VB.85779	MSTRG_VI.13419	HMA	7.04346	0	7.31258	2.38e-120	4.89451	2.5e-15	7.62642	5.56e-115	0.412467	0.572088	0.334001	0.677496	-1.8445	9.9e-05	0.649593	0.107552	Putative cadmium/zinc-transporting ATPase HMA4
MSTRG_VB.27516	MSTRG_VI.59398	MATE	1.95144	4.95e-25	3	1.34e-07	-1.52621	0.00199952	2.59757	0.0325083	1.68233	0.000149318	-0.132485	0.969614	-1.87174	9.45e-10	-0.548896	0.540579	Protein DETOXIFICATION 49
MSTRG_VB.37422	MSTRG_VI.14473	MATE	1.37577	0.0365628	0.719578	0.158665	-3.28868	0.00077722	0.908151	0.173339	1.05517	0.343965	-0.628339	0.546009	-3.6963	1.79e-05	-0.436176	0.550064	Protein DETOXIFICATION 27
MSTRG_VB.55587	MSTRG_VI.3686	MATE	0.726634	0.0148254	0.0628685	0.957113	-0.224342	0.783041	2.66158	NA	5.26719	4.42e-39	1.89214	0.325773	4.2174	1.47e-26	4.45447	7.45e-06	Protein DETOXIFICATION 31
MSTRG_VB.14902	MSTRG_VI.9175	nramp	2.33777	1.32e-20	3.39324	8.2e-06	2.55902	3.62e-07	4.57907	1.13e-30	0.583362	0.31922	0.574138	0.326456	0.724329	0.094668	1.76524	0.090421	Metal transporter Nramp1
MSTRG_VB.22404	MSTRG_VI.59090	YSL	-5.50918	4.56e-06	-2.35046	8.65e-06	-0.949325	0.390156	-0.29547	0.469088	-3.87265	0.0567656	-0.902939	0.00903199	0.556434	0.580305	1.16762	0.109216	Metal-nicotianamine transporter YSL1
MSTRG_VB.74072	MSTRG_VI.1253	YSL	-2.59749	3.96e-37	-0.829093	0.0991977	0.29506	0.76677	-1.4261	2.06e-05	-0.0853255	0.95208	1.11959	0.0937642	2.74623	7.66e-12	0.52419	0.241138	Metal-nicotianamine transporter YSL3
MSTRG_VB.51675	MSTRG_VI.9660	ZIP	2.07562	0.000551146	-0.0120051	0.989208	4.3026	3.14e-05	1.2086	0.68924	0.00820013	0.996489	4.0809	0.00377766	2.18255	0.0235931	5.13045	3.93e-10	Zinc transporter 5
MSTRG_VB.8976	MSTRG_VI.49743	ZIP	4.73168	1.99e-65	4.21003	9.47e-10	6.52664	2.26e-11	-2.62607	0.00771578	0.50479	0.817849	6.51228	8.31e-13	2.24445	2.33e-05	-0.293179	0.785038	Zinc transporter 1
MSTRG_VB.20332	MSTRG_VI.9887	ZIP	-0.53994	0.0301918	0.787356	0.00492171	2.01316	0.00760218	1.18044	0.0454701	-0.981842	0.218444	0.0987559	0.951341	1.50266	0.00242319	0.507399	0.276039	Zinc transporter 11
MSTRG_VB.21723	MSTRG_VI.30101	ZIP	3.12267	1.13e-40	1.64605	0.000200206	2.76775	0.000390022	-1.05859	0.0393285	1.32615	0.117071	3.04786	1.99e-07	0.900653	0.0313827	0.343091	0.47329	Zinc transporter 4, chloroplastic
MSTRG_VB.22531	MSTRG_VI.38177	ZIP	-1.5256	1.62e-08	-0.161871	0.680945	0.764983	0.501421	-3.40344	0.000102713	-1.77042	0.290388	3.94644	1.16e-05	0.448598	0.0091416	0.728853	0.0480917	Zinc transporter 2
MSTRG_VB.60130	MSTRG_VI.35407	ZIP	6.95347	1.12e-24	6.04034	1.66e-19	6.80648	1.4e-11	5.44472	4.93e-07	-0.486452	0.834138	4.34726	5.88e-09	-0.694686	0.435287	3.7807	0.00609098	Zinc transporter 3
VB, V. baoshanesis. VI, V. inconspicua. CK, control.
Relative expression was calculated by log2 fold change.
