# Supplementary material for: Comparative Transcriptomic Studies on a Cadmium Hyperaccumulator Viola baoshanensis and Its Non-Tolerant Counterpart V. inconspicua
Source: Int J Mol Sci. 2019 Apr 17;20(8):1906. doi: 10.3390/ijms20081906 (PMC6515270; doi:10.3390/ijms20081906)
Supplement: Supplementary file 1 [file ijms-20-01906-s001.zip › ijms-466616-supplementary-3/Supplementary table S14.xlsx]

## Sheet: Table S14
Table S14 Detailed proportions of second level of GO terms in Viola baoshanensis (VB) and V. inconspicua (VI).
	GO term	Definition	Num. in VB	Num. in VI	Proportion in VB (%)	Proportion in VI (%)	p value
Cellular Component	GO:0044464	cell part	7507	7477	15.2	16.3	>0.5
	GO:0016020	membrane	5680	5574	11.5	12.2	>0.5
	GO:0044425	membrane part	3435	3497	7	7.6	>0.5
	GO:0044422	organelle part	2181	2126	4.4	4.6	>0.5
	GO:0043226	organelle	5053	4885	10.2	10.7	>0.5
	GO:0032991	protein-containing complex	3773	3657	7.6	8	>0.5
	GO:0099080	supramolecular complex	141	96	0.3	0.2	0.019
	GO:0031974	membrane-enclosed lumen	445	446	0.9	1	0.245
	GO:0005576	extracellular region	303	226	0.6	0.5	0.013
	GO:0044421	extracellular region part	67	49	0.1	0.1	0.205
Molecular Function	GO:0003824	catalytic activity	21379	20203	43.3	44.1	>0.5
	GO:0005488	binding	30214	29696	61.2	64.9	>0.5
	GO:0060089	molecular transducer activity	87	117	0.2	0.3	0.008
	GO:0016209	antioxidant activity	346	289	0.7	0.6	0.187
	GO:0005215	transporter activity	2418	2366	4.9	5.2	>0.5
	GO:0005198	structural molecule activity	1236	1057	2.5	2.3	>0.5
	GO:0098772	molecular function regulator	538	462	1.1	1	0.222
	GO:0045735	nutrient reservoir activity	152	96	0.3	0.2	0.003
	GO:0140110	transcription regulator activity	1256	1171	2.5	2.6	>0.5
	GO:0004871	obsolete signal transducer activity	63	67	0.1	0.1	0.435
	GO:0000989	obsolete transcription factor activity, transcription factor binding	22	24	0	0.1	>0.5
Biological Process	GO:0051179	localization	4404	4411	8.9	9.6	>0.5
	GO:0065007	biological regulation	4916	4731	10	10.3	>0.5
	GO:0008152	metabolic process	22446	21267	45.5	46.5	>0.5
	GO:0009987	cellular process	18950	18493	38.4	40.4	>0.5
	GO:0048519	negative regulation of biological process	314	277	0.6	0.6	0.542
	GO:0050789	regulation of biological process	4668	4495	9.5	9.8	>0.5
	GO:0050896	response to stimulus	2982	2772	6	6.1	>0.5
	GO:0023052	signaling	1174	1149	2.4	2.5	>0.5
	GO:0071840	cellular component organization or biogenesis	1894	1792	3.8	3.9	>0.5
	GO:0032502	developmental process	305	220	0.6	0.5	0.004
	GO:0032501	multicellular organismal process	342	292	0.7	0.6	0.297
	GO:0048518	positive regulation of biological process	247	172	0.5	0.4	0.004
	GO:0022414	reproductive process	171	165	0.3	0.4	>0.5
	GO:0051704	multi-organism process	182	183	0.4	0.4	0.44
	GO:0040007	growth	61	62	0.1	0.1	>0.5
	GO:0002376	immune system process	26	27	0.1	0.1	>0.5
