# Supplementary material for: Comparative Transcriptomic Studies on a Cadmium Hyperaccumulator Viola baoshanensis and Its Non-Tolerant Counterpart V. inconspicua
Source: Int J Mol Sci. 2019 Apr 17;20(8):1906. doi: 10.3390/ijms20081906 (PMC6515270; doi:10.3390/ijms20081906)
Supplement: Supplementary file 1 [file ijms-20-01906-s001.zip › ijms-466616-supplementary-3/Supplementary table S9.xlsx]

## Sheet: Table S9
Table S9 V. baoshanensis specific upregulated transcripts in root in response to Cd stress.
Gene ID (VB)	Gene ID (VI)	VB-root		VI-root		Annotation
		Log2(fold-change)	FDR	Log2(fold-change)	FDR
MSTRG_VB.79446	MSTRG_VI.35486	3.49203	3.12e-60	1.96196	1e-06	Probable WRKY transcription factor 53
MSTRG_VB.8395	MSTRG_VI.79577	5.43708	6.56e-58	22.1393	NA	UDP-glycosyltransferase 71B2
MSTRG_VB.55016	MSTRG_VI.21826	5.21392	1.57e-51	1.60562	2.3e-20	Ethylene-responsive transcription factor ERF110
MSTRG_VB.4601	MSTRG_VI.19368	3.58614	6.63e-50	0.632799	0.0242864	Putative RING zinc finger
MSTRG_VB.70387	MSTRG_VI.37175	3.60402	1.61e-49	1.67485	2.31e-22	Dehydration-responsive element-binding protein 2C
MSTRG_VB.26248	MSTRG_VI.58101	5.85954	2.22e-47	-1.13403	0.0475263	DNA replication complex GINS protein SLD5
MSTRG_VB.59684	MSTRG_VI.25918	4.07389	2.53e-46	1.02713	0.223757	Chaperone protein dnaJ 2
MSTRG_VB.4194	MSTRG_VI.2292	6.00591	8.57e-44	-2.7887	4.32e-32	BAG family molecular chaperone regulator 5, mitochondrial
MSTRG_VB.48976	MSTRG_VI.54508	2.39679	3.67e-38	1.62948	1.75e-10	AT5g35570/K2K18_1
MSTRG_VB.38169	MSTRG_VI.38838	2.96828	2.48e-37	0.585892	0.28355	Oxalate--CoA ligase
MSTRG_VB.40490	MSTRG_VI.16868	5.75454	4.71e-37	1.66509	4.18e-06	12-oxophytodienoate reductase 1
MSTRG_VB.7326	MSTRG_VI.18417	4.02195	5.57e-36	1.98983	6.36e-08	Protein DMR6-LIKE OXYGENASE 1
MSTRG_VB.4819	MSTRG_VI.65683	5.92867	5.43e-35	2.14704	0.0281456	Serpin-ZX
MSTRG_VB.28624	MSTRG_VI.37217	5.27487	7.39e-35	-2.45717	0.630642	UDP-glycosyltransferase 91A1
MSTRG_VB.44881	MSTRG_VI.64715	3.6971	3.65e-34	1.89419	0.00314523	Homocysteine S-methyltransferase 3
MSTRG_VB.60898	MSTRG_VI.35088	2.11316	4.21e-34	-0.491297	0.658291	Kinesin-like protein KIN-12D
MSTRG_VB.32790	MSTRG_VI.77981	3.87317	7.83e-34	1.80848	7.44e-07	At2g01275
MSTRG_VB.71601	MSTRG_VI.73461	4.50027	2.41e-33	1.8684	0.00563048	Ethylene-responsive transcription factor 5
MSTRG_VB.92660	MSTRG_VI.34476	3.05585	2.48e-33	1.97274	1.05e-13	At1g28510/F3M18_5
MSTRG_VB.70319	MSTRG_VI.35843	3.50632	4.12e-33	1.39216	8.42e-08	Chaperone DnaJ-domain containing protein
MSTRG_VB.19272	MSTRG_VI.6119	2.79629	2.07e-32	1.3427	0.000110849	Chaperone protein ClpD, chloroplastic
MSTRG_VB.78540	MSTRG_VI.57730	3.80193	6.78e-32	1.8095	0.000150047	At2g45360
MSTRG_VB.44210	MSTRG_VI.5637	3.12075	9.53e-32	1.53893	3.78e-06	Protein Fes1A
MSTRG_VB.5485	MSTRG_VI.75422	3.9064	2.19e-31	1.48598	0.00229154	Leucine-rich repeat receptor-like protein kinase
MSTRG_VB.72187	MSTRG_VI.1340	4.75991	6.36e-31	4.0646	0.0477381	G-type lectin S-receptor-like serine/threonine-protein kinase RLK1
MSTRG_VB.46631	MSTRG_VI.1139	3.85382	1.05e-30	1.46271	0.000109859	Heat shock 70 kDa protein 6, chloroplastic
MSTRG_VB.20844	MSTRG_VI.79167	4.00654	1.46e-29	1.05786	0.0681884	Cytochrome P450, family 81, subfamily D, polypeptide 5
MSTRG_VB.38347	MSTRG_VI.42657	2.70675	3.53e-29	0.147896	0.843214	Probable WRKY transcription factor 75
MSTRG_VB.86824	MSTRG_VI.68181	4.20421	9.02e-29	1.94494	9.29e-05	At1g02820
MSTRG_VB.16093	MSTRG_VI.28652	2.85326	2.07e-28	1.25048	2.28e-08	2-oxoglutarate (2OG) and Fe(II)-dependent oxygenase superfamily protein
MSTRG_VB.14493	MSTRG_VI.3377	3.25336	5.75e-28	1.10953	1.39e-08	Kinase domain-containing protein
MSTRG_VB.85294	MSTRG_VI.22646	6.94263	7.87e-28	1.36731	0.469765	Ethylene-responsive transcription factor ERF098
MSTRG_VB.78480	MSTRG_VI.56091	5.2744	1.58e-27	1.98556	0.00064616	Homeobox-leucine zipper protein ATHB-52
MSTRG_VB.4331	MSTRG_VI.70736	2.87721	1.65e-27	1.89098	4.38e-16	Phosphomevalonate kinase
MSTRG_VB.22964	MSTRG_VI.13350	3.57587	3.07e-27	1.22825	0.00674258	Probable inactive poly [ADP-ribose] polymerase SRO2
MSTRG_VB.61770	MSTRG_VI.61517	3.17877	5e-27	1.85311	1.1e-11	bZIP transcription factor 53
MSTRG_VB.74009	MSTRG_VI.23445	4.35695	5.84e-27	1.40478	0.000580172	Probable WRKY transcription factor 40
MSTRG_VB.88073	MSTRG_VI.42578	3.4618	5.94e-27	1.02107	0.000413874	Temperature-sensitive sn-2 acyl-lipid omega-3 desaturase (ferredoxin), chloroplastic
MSTRG_VB.1891	MSTRG_VI.60887	2.97798	1.07e-26	1.44923	0.000725227	Chaperone protein ClpB1
MSTRG_VB.34552	MSTRG_VI.68974	5.03629	1.31e-26	1.3622	0.0218408	Galactinol synthase 2
MSTRG_VB.31036	MSTRG_VI.11043	3.19273	1.6e-26	1.82697	1.59e-08	At5g62470
MSTRG_VB.23073	MSTRG_VI.1612	3.72247	2.84e-26	-0.607024	0.154876	DNA mismatch repair protein MSH7
MSTRG_VB.6610	MSTRG_VI.60974	3.96932	3.26e-26	0.341848	0.677308	NAC domain-containing protein 72
MSTRG_VB.4332	MSTRG_VI.70735	4.35967	3.61e-26	1.46171	0.00952872	Cellulose synthase-like protein E1
MSTRG_VB.50884	MSTRG_VI.71554	3.50636	3.71e-26	1.16113	0.0139166	Probable purine permease 11
MSTRG_VB.44176	MSTRG_VI.35799	2.29798	2.29e-25	1.41449	7.09e-11	Serine/threonine-protein kinase ATG1c
MSTRG_VB.30982	MSTRG_VI.65779	3.89173	6.13e-25	1.39245	0.0323592	Probable protein phosphatase 2C 25
MSTRG_VB.39420	MSTRG_VI.62523	2.63211	6.23e-25	1.21995	0.000282214	E3 ubiquitin-protein ligase RMA3
MSTRG_VB.39416	MSTRG_VI.4905	5.33561	7.64e-25	22.8073	NA	AAA-ATPase ASD, mitochondrial
MSTRG_VB.48838	MSTRG_VI.26756	4.49759	1.35e-24	1.87852	0.00010756	At1g21010
MSTRG_VB.25376	MSTRG_VI.65968	3.12597	1.5e-24	0.962191	1.58e-05	Putative uncharacterized protein At5g35320
MSTRG_VB.73987	MSTRG_VI.65969	2.81602	9.55e-24	-5.43074	0.00380358	Protein TIC 55, chloroplastic
MSTRG_VB.23345	MSTRG_VI.20245	4.24444	1.32e-23	1.62303	0.00243258	Zinc finger protein ZAT6
MSTRG_VB.27098	MSTRG_VI.12215	4.07529	1.41e-23	1.3626	0.00107774	MYB transcription factor
MSTRG_VB.10701	MSTRG_VI.7745	2.14253	2.33e-23	1.45805	1.13e-13	Pirin-like protein 2
MSTRG_VB.88091	MSTRG_VI.72333	2.52328	3.47e-23	1.45318	7.7e-11	DnaJ protein ERDJ3A
MSTRG_VB.65880	MSTRG_VI.41332	3.40069	4.25e-23	0.907694	0.00353323	Probable WRKY transcription factor 7
MSTRG_VB.45735	MSTRG_VI.27185	2.01844	4.38e-23	0.911455	0.011796	Lon protease homolog 2, peroxisomal
MSTRG_VB.29005	MSTRG_VI.79928	2.1193	4.57e-23	0.309733	0.417713	Gb_AAD46013.1
MSTRG_VB.6713	MSTRG_VI.35016	4.72349	4.88e-23	1.3849	0.00255257	Lysine histidine transporter-like 8
MSTRG_VB.16310	MSTRG_VI.26116	2.20337	1.24e-22	1.00351	0.0442268	Glycerol-3-phosphate dehydrogenase [NAD(+)] 1, chloroplastic
MSTRG_VB.41154	MSTRG_VI.47573	3.82729	1.29e-22	1.03656	0.10427	Catalytic/ hydrolase
MSTRG_VB.67408	MSTRG_VI.51239	3.69292	1.43e-22	1.53659	3.56e-06	BAG family molecular chaperone regulator 6
MSTRG_VB.78735	MSTRG_VI.18956	3.89607	2.08e-22	0.640277	0.417673	IQ domain-containing protein IQM2
MSTRG_VB.4694	MSTRG_VI.55448	2.33721	2.08e-22	1.51686	0.0190119	Putative 2-oxoglutarate-dependent dioxygenase
MSTRG_VB.19967	MSTRG_VI.71097	2.35634	2.68e-22	1.84319	4.61e-13	Kinase domain-containing protein
MSTRG_VB.75487	MSTRG_VI.59547	2.25543	2.97e-22	1.49435	7.91e-07	Expressed protein
MSTRG_VB.76176	MSTRG_VI.13465	2.40269	4.67e-22	1.13326	6.5e-06	Putative uncharacterized protein At5g35690
MSTRG_VB.58075	MSTRG_VI.55553	2.07169	7.07e-22	0.946379	0.000291308	At5g37340
MSTRG_VB.12043	MSTRG_VI.19129	2.27103	1.15e-21	1.62012	4.1e-18	Calcium-dependent protein kinase 9
MSTRG_VB.36517	MSTRG_VI.9221	3.52335	1.17e-21	1.84388	1.13e-10	Calcium-transporting ATPase 12, plasma membrane-type
MSTRG_VB.58702	MSTRG_VI.9220	2.61533	1.28e-21	0.501836	0.22705	Calcium-transporting ATPase 12, plasma membrane-type
MSTRG_VB.4818	MSTRG_VI.65682	6.70026	1.82e-21	1.55797	0.324686	Serpin-ZX
MSTRG_VB.61374	MSTRG_VI.75522	3.23271	2.45e-21	0.841785	0.00275801	Mitochondrial carrier protein MTM1
MSTRG_VB.21561	MSTRG_VI.54839	2.45666	5.86e-21	1.38982	6.49e-07	Chaperone protein ClpD, chloroplastic
MSTRG_VB.33413	MSTRG_VI.60599	2.99763	6e-21	1.27785	0.435379	Berberine bridge enzyme-like protein
MSTRG_VB.39398	MSTRG_VI.54559	3.16563	7.45e-21	1.41654	0.0288727	Protein NRT1/ PTR FAMILY 2.10
MSTRG_VB.13154	MSTRG_VI.30865	3.45623	8.45e-21	0.0428371	0.938823	Protein LURP-one-related 15
MSTRG_VB.8219	MSTRG_VI.1276	6.75512	1.99e-20	2.74496	0.252016	Uncharacterized protein
MSTRG_VB.45028	MSTRG_VI.41977	3.20668	2.62e-20	1.24938	2.39e-06	Protein SENSITIVE TO PROTON RHIZOTOXICITY 1
MSTRG_VB.77761	MSTRG_VI.66985	2.122	3.69e-20	-0.356055	0.0984376	Heat shock 70 kDa protein 6, chloroplastic
MSTRG_VB.91069	MSTRG_VI.20240	3.34943	3.95e-20	1.80423	0.005149	Transcription factor bHLH123
MSTRG_VB.81618	MSTRG_VI.27888	2.87161	8.52e-20	-0.251976	0.542381	At2g24100
MSTRG_VB.93622	MSTRG_VI.21816	3.33904	8.94e-20	1.79307	1.15e-06	Probable protein phosphatase 2C 49
MSTRG_VB.30250	MSTRG_VI.24286	3.09687	1.1e-19	1.71457	2.61e-06	At2g15760
MSTRG_VB.41458	MSTRG_VI.7956	4.0049	1.51e-19	3.60827	NA	At1g68440/T2E12_1
MSTRG_VB.34391	MSTRG_VI.70836	3.40162	1.65e-19	1.88083	3.16e-06	Ethylene-responsive transcription factor 1B
MSTRG_VB.78905	MSTRG_VI.47292	3.40296	1.81e-19	-2.59005	0.00019519	Uncharacterized protein
MSTRG_VB.94532	MSTRG_VI.64841	2.45914	2.74e-19	1.89969	9.93e-05	Respiratory burst oxidase homolog protein D
MSTRG_VB.70388	MSTRG_VI.37177	2.62027	3.93e-19	1.36838	1.02e-13	Dehydration-responsive element-binding protein 2A
MSTRG_VB.46198	MSTRG_VI.52857	3.88576	3.94e-19	2.00031	0.0208157	VQ motif-containing protein 8, chloroplastic
MSTRG_VB.61614	MSTRG_VI.51079	2.63803	4.54e-19	0.307581	0.206949	Transcription factor MYC4
MSTRG_VB.347	MSTRG_VI.21524	2.79627	6.54e-19	1.68204	2.8e-10	MACPF domain-containing protein At4g24290
MSTRG_VB.44731	MSTRG_VI.24704	3.28364	8.15e-19	1.41214	4.75e-08	F22C12.19
MSTRG_VB.82825	MSTRG_VI.74980	2.66081	8.71e-19	1.83357	4.75e-23	At2g43320/T1O24.6
MSTRG_VB.55857	MSTRG_VI.28694	2.93162	8.73e-19	0.955728	2.4e-05	Glutathione S-transferase U8
MSTRG_VB.61689	MSTRG_VI.13921	2.20455	9.05e-19	0.511314	0.269122	NADH dehydrogenase [ubiquinone] iron-sulfur protein 4, mitochondrial
MSTRG_VB.72751	MSTRG_VI.44736	2.50115	1.33e-18	1.14637	0.000433377	Probable serine/threonine-protein kinase WNK11
MSTRG_VB.88435	MSTRG_VI.63200	2.12065	1.72e-18	1.58968	6.92e-32	Acetylornithine aminotransferase, chloroplastic/mitochondrial
MSTRG_VB.30312	MSTRG_VI.26666	2.50362	2.02e-18	1.87231	5.76e-26	AT3G08760 protein
MSTRG_VB.46798	MSTRG_VI.32559	3.05088	2.58e-18	1.52513	2.23e-11	3-ketoacyl-CoA synthase 11
MSTRG_VB.70453	MSTRG_VI.56958	2.64442	2.95e-18	1.82255	8.71e-12	ABC transporter G family member 36
MSTRG_VB.1817	MSTRG_VI.33725	2.20183	2.97e-18	1.57737	1.03e-08	Polynucleotidyl transferase, ribonuclease H-like superfamily protein
MSTRG_VB.1627	MSTRG_VI.70190	2.9603	3.32e-18	0.531257	0.496019	REF/SRPP-like protein At3g05500
MSTRG_VB.25320	MSTRG_VI.73506	2.43242	3.53e-18	1.92816	2.52e-19	AT5g11000/T30N20_270
MSTRG_VB.30486	MSTRG_VI.42778	2.96095	3.71e-18	0.531215	0.276556	Uncharacterized protein At1g76070
MSTRG_VB.30329	MSTRG_VI.17846	3.73356	5.55e-18	1.28786	0.259005	U-box domain-containing protein 16
MSTRG_VB.79722	MSTRG_VI.26636	2.74348	5.8e-18	1.83418	5.51e-13	Probable WRKY transcription factor 33
MSTRG_VB.11013	MSTRG_VI.31927	3.60025	9.35e-18	1.181	0.0495464	At2g45360
MSTRG_VB.54860	MSTRG_VI.19279	2.66633	1.43e-17	1.0741	0.00032086	Probable mediator of RNA polymerase II transcription subunit 37c
MSTRG_VB.12813	MSTRG_VI.39526	3.12505	1.46e-17	1.92214	2.06e-14	Probable aminopyrimidine aminohydrolase, mitochondrial
MSTRG_VB.74312	MSTRG_VI.75653	2.30335	1.7e-17	1.29428	4.24e-05	Protein kinase 2A, chloroplastic
MSTRG_VB.64434	MSTRG_VI.41734	3.62294	1.78e-17	1.58917	1.56e-19	Putative uncharacterized protein At5g64510
MSTRG_VB.42564	MSTRG_VI.18053	2.19718	2.22e-17	1.24265	2.51e-14	GTPase LSG1-2
MSTRG_VB.69644	MSTRG_VI.7903	2.73642	2.8e-17	1.6814	0.0379956	Probable ribose-5-phosphate isomerase 2
MSTRG_VB.88075	MSTRG_VI.21326	2.65841	2.81e-17	1.25352	0.00682466	SelT-like protein
MSTRG_VB.46594	MSTRG_VI.30893	2.83628	2.92e-17	1.5721	5.46e-13	MACPF domain-containing protein CAD1
MSTRG_VB.4734	MSTRG_VI.42338	3.32562	3.53e-17	1.12439	0.00437984	Putative uncharacterized protein At1g79160
MSTRG_VB.44403	MSTRG_VI.21291	2.95462	4.82e-17	1.44653	0.00401854	Camelliol C synthase
MSTRG_VB.94520	MSTRG_VI.71056	2.52569	5.41e-17	1.36234	7.04e-05	Heat shock 70 kDa protein 17
MSTRG_VB.70386	MSTRG_VI.37172	3.02339	6.7e-17	-1.70973	0.112179	At2g20560/T13C7.15
MSTRG_VB.18030	MSTRG_VI.33727	2.84134	1.1e-16	1.14064	0.0589334	Calmodulin-binding protein 60 B
MSTRG_VB.2260	MSTRG_VI.28358	3.15345	1.49e-16	1.71503	2.08e-09	Phosphatidylinositol:ceramide inositolphosphotransferase 1
MSTRG_VB.62742	MSTRG_VI.49062	3.22054	1.57e-16	0.140809	0.630193	C2H2-like zinc finger protein
MSTRG_VB.10427	MSTRG_VI.37910	3.94671	2e-16	1.19979	0.0228589	Disease resistance protein-like
MSTRG_VB.26574	MSTRG_VI.48483	2.94722	2.07e-16	1.76636	2.64e-08	Mitogen-activated protein kinase 3
MSTRG_VB.26432	MSTRG_VI.30568	2.75832	2.24e-16	1.63246	1.08e-07	Phenylalanine ammonia-lyase 4
MSTRG_VB.10232	MSTRG_VI.40598	3.11184	2.24e-16	1.29335	1.33e-06	ACT domain-containing protein
MSTRG_VB.63499	MSTRG_VI.36337	2.87922	2.31e-16	0.487335	0.154876	Putative disease resistance RPP13-like protein 1
MSTRG_VB.28861	MSTRG_VI.43980	2.30263	2.34e-16	0.824685	4.43e-08	Protein TIFY 10A
MSTRG_VB.33020	MSTRG_VI.24428	2.97888	2.4e-16	1.91665	4.2e-15	Hydroxyproline O-galactosyltransferase GALT6
MSTRG_VB.79168	MSTRG_VI.18336	2.0967	2.42e-16	0.596196	0.111971	Calcium-dependent protein kinase 32
MSTRG_VB.26530	MSTRG_VI.2985	3.16401	2.42e-16	1.40075	9.7e-07	Cytokinin riboside 5'-monophosphate phosphoribohydrolase LOG1
MSTRG_VB.72197	MSTRG_VI.10430	3.54321	2.76e-16	0.904802	0.010557	At5g65790
MSTRG_VB.53951	MSTRG_VI.1487	2.95073	4.14e-16	1.95377	0.000200408	Anthranilate N-hydroxycinnamoyl/benzoyltransferase-like protein
MSTRG_VB.82724	MSTRG_VI.6751	3.38185	4.19e-16	1.02402	0.00434074	KDEL-tailed cysteine endopeptidase CEP1
MSTRG_VB.31702	MSTRG_VI.16287	2.28844	5.42e-16	1.58849	1.41e-05	F3E22.8 protein
MSTRG_VB.8864	MSTRG_VI.76123	2.19613	7.33e-16	0.938669	0.0125251	E3 ubiquitin-protein ligase RMA1
MSTRG_VB.80903	MSTRG_VI.59837	3.2562	7.4e-16	1.10099	0.021892	L-type lectin-domain containing receptor kinase IV.1
MSTRG_VB.17131	MSTRG_VI.55263	2.16512	8.49e-16	0.990122	0.077825	Protein STRUBBELIG-RECEPTOR FAMILY 1
MSTRG_VB.46088	MSTRG_VI.36561	3.80882	8.72e-16	-12.8455	0.00381645	NADH-ubiquinone/plastoquinone (Complex I) protein
MSTRG_VB.9174	MSTRG_VI.22374	2.19098	9.41e-16	1.03853	1.26e-07	NF-X1-type zinc finger protein NFXL1
MSTRG_VB.33399	MSTRG_VI.68981	2.44137	1.13e-15	1.6742	6.31e-22	At1g62305
MSTRG_VB.24045	MSTRG_VI.71776	3.70013	1.67e-15	1.04883	0.0374024	AT3G13950 protein
MSTRG_VB.8184	MSTRG_VI.57756	3.64281	1.76e-15	1.90704	6.59e-17	Peptide-N(4)-(N-acetyl-beta-glucosaminyl)asparagine amidase
MSTRG_VB.85166	MSTRG_VI.12783	3.00482	2.6e-15	-0.12064	0.810269	At5g54470
MSTRG_VB.22681	MSTRG_VI.39696	2.12083	2.81e-15	0.870823	5.08e-06	Syntaxin-61
MSTRG_VB.94060	MSTRG_VI.67143	4.82133	2.95e-15	0.942418	0.0060846	22.0 kDa heat shock protein
MSTRG_VB.34902	MSTRG_VI.15871	2.30467	3.23e-15	0.563771	0.0449276	At2g20330/F11A3.12
MSTRG_VB.44242	MSTRG_VI.52704	2.17856	3.98e-15	1.54783	2.62e-13	Protein kinase APK1A, chloroplastic
MSTRG_VB.84716	MSTRG_VI.13932	3.58961	5.04e-15	1.6428	1.52e-07	Protein REDUCED WALL ACETYLATION 3
MSTRG_VB.56103	MSTRG_VI.40225	2.0088	5.5e-15	0.784497	2.91e-06	NAC domain-containing protein 78
MSTRG_VB.73453	MSTRG_VI.32505	3.43722	6.12e-15	1.34782	0.0821898	Pentatricopeptide repeat-containing protein At5g10690
MSTRG_VB.79596	MSTRG_VI.44123	2.48323	7.01e-15	0.771751	0.00848763	Mitogen-activated protein kinase kinase 9
MSTRG_VB.21267	MSTRG_VI.55750	2.56177	7.6e-15	1.43109	2.77e-07	Putative cysteine-rich receptor-like protein kinase 35
MSTRG_VB.36324	MSTRG_VI.6720	3.04256	9.03e-15	0.822615	0.0125344	Methylthioribose kinase
MSTRG_VB.3884	MSTRG_VI.36070	2.28991	9.04e-15	1.82227	0.000146338	Alanine aminotransferase 1, mitochondrial
MSTRG_VB.1561	MSTRG_VI.42682	3.04874	9.14e-15	-0.216658	0.74531	Pheophorbide a oxygenase, chloroplastic
MSTRG_VB.18907	MSTRG_VI.171	2.43367	9.58e-15	1.86517	0.00313922	NADPH:adrenodoxin oxidoreductase, mitochondrial
MSTRG_VB.18378	MSTRG_VI.46984	2.80844	1.02e-14	1.1308	0.0746003	Nudix hydrolase 17, mitochondrial
MSTRG_VB.40068	MSTRG_VI.12977	2.35707	1.41e-14	0.709557	0.0140845	Atypical dual-specificity phosphatase
MSTRG_VB.64485	MSTRG_VI.4164	2.50149	1.64e-14	-1.33917	0.000142952	At1g07080/F10K1_15
MSTRG_VB.9992	MSTRG_VI.5048	3.98633	1.65e-14	-1.84317	0.193746	Haloacid dehalogenase-like hydrolase (HAD) superfamily protein
MSTRG_VB.42652	MSTRG_VI.9450	3.9845	1.8e-14	1.17889	0.00916032	F-box protein At2g27310
MSTRG_VB.14658	MSTRG_VI.25569	3.45117	1.89e-14	1.61143	0.000885152	Disease resistance protein, putative; 3954-7013
MSTRG_VB.90602	MSTRG_VI.65355	4.02684	1.89e-14	-1.22155	0.156198	UDP-glycosyltransferase 73C6
MSTRG_VB.32977	MSTRG_VI.37441	2.6556	1.91e-14	0.115117	0.801505	At3g07080
MSTRG_VB.38143	MSTRG_VI.504	2.24806	1.93e-14	1.6165	0.000264186	Berberine bridge enzyme
MSTRG_VB.10989	MSTRG_VI.18311	2.28126	2.08e-14	1.1975	9.9e-09	Hsp70-Hsp90 organizing protein 2
MSTRG_VB.55289	MSTRG_VI.41419	3.4584	2.08e-14	1.32163	0.00706634	Mitogen-activated protein kinase kinase kinase 15
MSTRG_VB.57867	MSTRG_VI.30015	2.31949	2.31e-14	0.181535	0.592925	F-box/kelch-repeat protein At1g15670
MSTRG_VB.70564	MSTRG_VI.12520	3.25943	2.49e-14	0.661892	0.0230221	Protein LURP-one-related 15
MSTRG_VB.61337	MSTRG_VI.325	2.1174	2.71e-14	0.447077	0.406573	Pyrophosphate-energized vacuolar membrane proton pump 1
MSTRG_VB.49866	MSTRG_VI.47738	2.82382	3.1e-14	0.712651	0.177039	Probable carboxylesterase 2
MSTRG_VB.84093	MSTRG_VI.28124	2.32467	3.1e-14	0.901844	1.5e-06	Probable lysine-specific demethylase JMJ14
MSTRG_VB.81286	MSTRG_VI.57860	2.24836	3.2e-14	1.37989	4.6e-17	C3HC4-type RING finger-containing protein
MSTRG_VB.19303	MSTRG_VI.54033	2.79051	4.02e-14	1.70404	9.95e-16	Armadillo repeat only 4 protein
MSTRG_VB.44202	MSTRG_VI.27267	3.27281	5.43e-14	1.29382	0.00848012	L-type lectin-domain containing receptor kinase V.9
MSTRG_VB.87290	MSTRG_VI.16561	2.17367	5.97e-14	1.49574	0.000839733	Probable inactive poly [ADP-ribose] polymerase SRO5
MSTRG_VB.28204	MSTRG_VI.79180	2.26563	7.03e-14	1.06628	0.00567934	Protein SRG1
MSTRG_VB.43086	MSTRG_VI.20724	2.49013	8.63e-14	1.10618	1.74e-06	AT5g12010/F14F18_180
MSTRG_VB.17259	MSTRG_VI.3813	2.12426	1.01e-13	1.43028	2.74e-10	Uncharacterized protein At1g76070
MSTRG_VB.56188	MSTRG_VI.31800	2.4112	1.02e-13	0.870893	0.00547103	At5g52430
MSTRG_VB.41386	MSTRG_VI.18107	3.41492	1.03e-13	1.24734	0.119272	Putative uncharacterized protein At4g37240
MSTRG_VB.73206	MSTRG_VI.28786	2.7184	1.1e-13	1.79066	1.09e-08	E3 ubiquitin-protein ligase UPL6
MSTRG_VB.43626	MSTRG_VI.12086	3.69892	1.33e-13	1.09988	5.87e-05	At1g26800/T24P13_21
MSTRG_VB.49783	MSTRG_VI.2284	2.19073	1.48e-13	1.00626	3.04e-05	Uncharacterized protein At2g33490
MSTRG_VB.67218	MSTRG_VI.30462	2.25811	1.65e-13	-0.338686	0.574908	At4g33110
MSTRG_VB.640	MSTRG_VI.32061	2.07107	2.93e-13	1.55739	3.47e-08	Putative uncharacterized protein At1g30750
MSTRG_VB.80654	MSTRG_VI.64139	2.04451	3.05e-13	1.29033	2.08e-11	Probable beta-1,4-xylosyltransferase IRX14H
MSTRG_VB.76553	MSTRG_VI.46735	2.16038	3.12e-13	1.6392	1.36e-20	Dihydrolipoyllysine-residue acetyltransferase component 1 of pyruvate dehydrogenase complex, mitochondrial
MSTRG_VB.22149	MSTRG_VI.35635	2.86133	4.05e-13	1.57713	0.00913601	Transcription factor jumonji (Jmj) family protein / zinc finger (C5HC2 type) family protein
MSTRG_VB.67012	MSTRG_VI.60570	2.78895	4.07e-13	0.58085	0.289473	Zinc finger CCCH domain-containing protein 29
MSTRG_VB.70497	MSTRG_VI.68875	2.58626	5.15e-13	1.24502	0.000967678	Acyl-coenzyme A oxidase 2, peroxisomal
MSTRG_VB.54182	MSTRG_VI.20046	2.47166	6.29e-13	1.46822	0.0378199	At5g02230
MSTRG_VB.79436	MSTRG_VI.74347	2.05526	6.71e-13	1.48446	2.36e-13	Long chain acyl-CoA synthetase 4
MSTRG_VB.61570	MSTRG_VI.35662	2.6623	8.51e-13	1.83905	9.22e-09	Calcineurin B-like protein 4
MSTRG_VB.43063	MSTRG_VI.19809	3.88002	9.25e-13	1.81525	0.000215318	Heat stress transcription factor A-2
MSTRG_VB.76369	MSTRG_VI.42178	2.35224	1.05e-12	-2.15878	0.00059477	UDP-glycosyltransferase 85A5
MSTRG_VB.23998	MSTRG_VI.24723	2.42851	1.31e-12	1.8552	2.33e-05	Putative uncharacterized protein At2g05940
MSTRG_VB.12192	MSTRG_VI.43064	2.83211	1.62e-12	1.5455	0.000721052	Cysteine-rich receptor-like protein kinase 3
MSTRG_VB.65415	MSTRG_VI.19562	2.90898	1.78e-12	0.655007	0.0498105	At3g27880
MSTRG_VB.63459	MSTRG_VI.70289	3.93074	1.82e-12	0.74812	0.128142	Cytochrome P450, family 716, subfamily A, polypeptide 1
MSTRG_VB.24359	MSTRG_VI.25455	3.20877	1.94e-12	1.21512	0.013346	At1g21010
MSTRG_VB.78360	MSTRG_VI.41522	2.22503	2e-12	0.896412	2.83e-05	BTB/POZ and MATH domain-containing protein 2
MSTRG_VB.36643	MSTRG_VI.74794	4.98874	2.11e-12	1.29223	0.67589	Cytochrome P450 94B1
MSTRG_VB.39034	MSTRG_VI.17924	2.36601	2.23e-12	0.75963	0.00401838	At5g65790
MSTRG_VB.22364	MSTRG_VI.23332	2.74322	2.45e-12	0.79989	0.127408	Protein phosphatase 2C 29
MSTRG_VB.82949	MSTRG_VI.60125	2.53835	2.84e-12	1.9747	0.000108185	Probable mediator of RNA polymerase II transcription subunit 37c
MSTRG_VB.27449	MSTRG_VI.76871	2.24035	3.26e-12	0.705613	0.0149678	Acyl-CoA-binding domain-containing protein 6
MSTRG_VB.4894	MSTRG_VI.78122	2.22614	3.92e-12	0.955809	0.00746223	Histone H3.3
MSTRG_VB.50788	MSTRG_VI.13683	2.67919	4.59e-12	0.952184	0.000282103	Serine/arginine-rich splicing factor RSZ21
MSTRG_VB.82805	MSTRG_VI.34704	9.99679	4.97e-12	0.131115	0.851688	At5g63130
MSTRG_VB.6495	MSTRG_VI.63015	2.04117	5.08e-12	1.06088	0.843498	CBL-interacting serine/threonine-protein kinase 6
MSTRG_VB.90425	MSTRG_VI.19824	3.06624	5.32e-12	1.34366	4.98e-05	CBL-interacting serine/threonine-protein kinase 10
MSTRG_VB.59270	MSTRG_VI.69657	2.78278	5.65e-12	1.55287	7.82e-05	At4g39830
MSTRG_VB.36352	MSTRG_VI.26643	2.60294	5.89e-12	1.17007	0.000101418	Putative uncharacterized protein At1g30750
MSTRG_VB.46658	MSTRG_VI.33155	2.11218	6.75e-12	1.13063	0.00469881	U-box domain-containing protein 17
MSTRG_VB.67866	MSTRG_VI.39575	2.48826	6.8e-12	1.16066	0.0342265	At3g16510
MSTRG_VB.69641	MSTRG_VI.7901	3.89911	8.1e-12	1.83852	2.85e-17	Putative uncharacterized protein At1g15010
MSTRG_VB.41459	MSTRG_VI.7953	2.79258	9.05e-12	1.98436	1.05e-05	VQ motif-containing protein 8, chloroplastic
MSTRG_VB.82140	MSTRG_VI.63749	2.4273	9.25e-12	0.845206	0.01515	Phosphoglycerate mutase-like protein AT74
MSTRG_VB.60690	MSTRG_VI.64862	2.31242	1.16e-11	1.186	0.00160628	Chitin elicitor receptor kinase 1
MSTRG_VB.42302	MSTRG_VI.31969	2.84381	1.31e-11	1.84946	1.76e-13	L-type lectin-domain containing receptor kinase VII.1
MSTRG_VB.29649	MSTRG_VI.2809	2.21519	1.52e-11	1.22218	5.99e-06	Uncharacterized Rho GTPase-activating protein At5g61530
MSTRG_VB.70299	MSTRG_VI.53231	2.39083	1.87e-11	0.542032	0.07468	Probable ribose-5-phosphate isomerase 2
MSTRG_VB.36616	MSTRG_VI.6667	2.33547	2.04e-11	0.969814	0.0131133	Autophagy-related protein 9
MSTRG_VB.86475	MSTRG_VI.48143	5.73747	2.04e-11	1.06436	0.0544084	At5g17540
MSTRG_VB.49599	MSTRG_VI.12380	2.73337	2.17e-11	-0.691062	0.311279	Cyclin-U4-1
MSTRG_VB.20252	MSTRG_VI.54563	2.28288	2.29e-11	1.50647	4.53e-09	Tetraspanin-8
MSTRG_VB.31470	MSTRG_VI.75006	2.27631	2.37e-11	1.43504	1.92e-09	Gibberellin receptor GID1B
MSTRG_VB.26293	MSTRG_VI.21931	3.72195	2.38e-11	1.06151	0.077444	Putative uncharacterized protein At4g29780
MSTRG_VB.38374	MSTRG_VI.5288	2.61353	2.44e-11	0.725545	0.0018019	F-box protein At2g02240
MSTRG_VB.53076	MSTRG_VI.724	2.32298	2.46e-11	0.746094	0.00325607	U-box domain-containing protein 30
MSTRG_VB.72183	MSTRG_VI.44523	2.10163	2.48e-11	0.131662	0.677938	Heat shock 70 kDa protein 8
MSTRG_VB.52685	MSTRG_VI.7275	2.45877	2.59e-11	1.32103	2.96e-06	Glutathione S-transferase family protein
MSTRG_VB.28665	MSTRG_VI.18573	2.63629	3.43e-11	1.05411	3.9e-05	Probable mediator of RNA polymerase II transcription subunit 37c
MSTRG_VB.29717	MSTRG_VI.26743	2.21341	3.75e-11	1.36716	8.2e-06	Probable WRKY transcription factor 53
MSTRG_VB.23045	MSTRG_VI.57364	2.15258	3.77e-11	0.738163	0.0174883	Proline-rich receptor-like protein kinase PERK1
MSTRG_VB.71784	MSTRG_VI.60591	2.15877	4.12e-11	0.406074	0.184686	Calcium-dependent protein kinase 30
MSTRG_VB.58026	MSTRG_VI.19641	2.48835	4.67e-11	1.6236	6.84e-09	Putative clathrin assembly protein At1g03050
MSTRG_VB.10844	MSTRG_VI.41457	3.32976	4.79e-11	1.6862	0.000186229	Cytochrome P450, family 705, subfamily A, polypeptide 27
MSTRG_VB.87613	MSTRG_VI.13133	2.38454	5.29e-11	1.4263	0.0021032	U-box domain-containing protein 16
MSTRG_VB.66359	MSTRG_VI.31794	2.02392	5.5e-11	0.788855	0.238119	Dirigent protein 21
MSTRG_VB.18271	MSTRG_VI.62105	2.029	5.93e-11	-14.8375	2.07e-32	Protein SRC2 homolog
MSTRG_VB.80214	MSTRG_VI.65679	2.02029	6.14e-11	1.03833	7.14e-05	Probable disease resistance protein At4g33300
MSTRG_VB.65696	MSTRG_VI.68213	2.50255	6.81e-11	1.99689	7.19e-06	Formin-like protein 4
MSTRG_VB.76042	MSTRG_VI.5188	2.48163	7.06e-11	1.05659	0.013174	At1g55915
MSTRG_VB.73658	MSTRG_VI.8664	3.35253	7.21e-11	1.32045	0.0812177	E3 ubiquitin-protein ligase PUB23
MSTRG_VB.69917	MSTRG_VI.52753	2.97606	8.22e-11	1.11565	0.0110438	ABC transporter C family member 2
MSTRG_VB.10808	MSTRG_VI.52375	3.07208	8.28e-11	1.10098	0.0793672	Agamous-like MADS-box protein AGL28
MSTRG_VB.28513	MSTRG_VI.20267	4.30203	8.5e-11	1.61225	0.0213395	Zinc finger protein ZAT11
MSTRG_VB.74499	MSTRG_VI.78203	2.7773	8.59e-11	1.49798	1.06e-07	Mitochondrial uncoupling protein 5
MSTRG_VB.30193	MSTRG_VI.16804	2.75838	9.13e-11	1.63827	0.000112316	Oxidoreductase, 2OG-Fe(II) oxygenase family protein
MSTRG_VB.1291	MSTRG_VI.75584	2.8882	1e-10	1.38697	0.0312896	At3g16510
MSTRG_VB.89292	MSTRG_VI.28791	2.53897	1.13e-10	1.9756	3.24e-11	Glutathione S-transferase U17
MSTRG_VB.84008	MSTRG_VI.26584	2.92487	1.2e-10	3.20495	0.249225	At1g30700
MSTRG_VB.56832	MSTRG_VI.78957	2.15481	1.25e-10	1.08326	9.74e-05	Disease resistance RPP13-like protein 4
MSTRG_VB.37600	MSTRG_VI.43921	2.57547	1.26e-10	1.92114	0.00167718	ATP synthase subunit alpha, mitochondrial
MSTRG_VB.29507	MSTRG_VI.1317	2.16068	1.47e-10	1.82654	3.89e-07	AT3g23600/MDB19_9
MSTRG_VB.84822	MSTRG_VI.77092	2.55228	1.55e-10	1.45245	0.000707741	Serine carboxypeptidase-like 45
MSTRG_VB.35061	MSTRG_VI.3556	3.52474	1.59e-10	1.96514	0.000284051	Sulfate transporter 1.3
MSTRG_VB.54657	MSTRG_VI.5099	5.73505	1.61e-10	1.75861	0.00227991	Ethylene-responsive transcription factor ERF020
MSTRG_VB.49944	MSTRG_VI.36287	2.4329	1.7e-10	-13.0576	0.00322601	Probable carboxylesterase 8
MSTRG_VB.30980	MSTRG_VI.33403	3.03637	1.85e-10	1.67124	7.33e-05	Mitogen-activated protein kinase kinase kinase 14
MSTRG_VB.87955	MSTRG_VI.25302	2.31088	2.23e-10	1.89267	2.85e-06	Probable F-box protein At1g60180
MSTRG_VB.14623	MSTRG_VI.34368	3.3373	2.37e-10	0.492085	0.602996	Phospholipase A1-IIgamma
MSTRG_VB.53641	MSTRG_VI.76047	2.91229	2.44e-10	0.823029	0.0148761	Protein-tyrosine-phosphatase MKP1
MSTRG_VB.23410	MSTRG_VI.8394	2.20188	2.73e-10	1.86271	5.66e-18	Aspartyl protease-like protein
MSTRG_VB.75618	MSTRG_VI.38880	2.03197	2.73e-10	0.738478	0.0379084	Zinc finger A20 and AN1 domain-containing stress-associated protein 3
MSTRG_VB.32624	MSTRG_VI.42267	2.13283	2.86e-10	1.75381	1.92e-17	Syntaxin-121
MSTRG_VB.48443	MSTRG_VI.77123	2.91313	3.17e-10	0.840403	0.020777	Methylthioribose kinase
MSTRG_VB.70983	MSTRG_VI.40254	2.65096	3.21e-10	-0.356737	0.0906402	Heat stress transcription factor A-6b
MSTRG_VB.67801	MSTRG_VI.14969	2.25138	3.38e-10	-0.388804	0.111132	C2H2-type zinc finger protein
MSTRG_VB.7003	MSTRG_VI.80237	3.14191	3.39e-10	0.777041	0.178483	Actin cross-linking protein
MSTRG_VB.32352	MSTRG_VI.5106	4.27074	4.2e-10	0.593937	0.562531	Citrate synthase 3, peroxisomal
MSTRG_VB.21763	MSTRG_VI.23187	2.42807	4.34e-10	1.37111	1.05e-05	Putative RING zinc finger protein
MSTRG_VB.75935	MSTRG_VI.77593	3.20172	4.51e-10	1.82991	4.59e-05	D-glycerate 3-kinase, chloroplastic
MSTRG_VB.73134	MSTRG_VI.46546	3.79699	5.68e-10	-0.0825103	0.968572	Ethylene-responsive transcription factor ERF017
MSTRG_VB.50106	MSTRG_VI.13338	2.49465	5.9e-10	0.126166	0.72414	Transcription factor bHLH130
MSTRG_VB.1282	MSTRG_VI.33673	2.7362	6.29e-10	0.629596	0.212715	NAC domain-containing protein 72
MSTRG_VB.46275	MSTRG_VI.30891	2.69101	6.66e-10	1.36023	1.71e-07	Probable ribose-5-phosphate isomerase 2
MSTRG_VB.59814	MSTRG_VI.64467	4.36605	6.71e-10	0.242987	0.220137	Alanine acetyl transferase-like protein
MSTRG_VB.46673	MSTRG_VI.20573	4.04159	6.77e-10	0.812985	0.291425	At2g42760
MSTRG_VB.89065	MSTRG_VI.27132	2.30829	6.99e-10	1.09471	0.000486102	Probable magnesium transporter NIPA6
MSTRG_VB.75591	MSTRG_VI.11644	2.25966	7.28e-10	1.60983	3.34e-05	Probable calcium-binding protein CML48
MSTRG_VB.78977	MSTRG_VI.11742	2.60904	8.57e-10	1.33739	0.000365243	At1g02360
MSTRG_VB.13491	MSTRG_VI.6187	2.1763	9.11e-10	1.66961	0.0127543	Ethylene-responsive transcription factor CRF4
MSTRG_VB.92895	MSTRG_VI.71104	2.44095	9.5e-10	1.05419	0.00594991	At2g41640/T32G6.16
MSTRG_VB.20932	MSTRG_VI.13621	2.20791	9.83e-10	-0.984691	0.0194248	At5g07330
MSTRG_VB.89530	MSTRG_VI.61373	2.2525	1.07e-09	0.867078	0.0909882	Transcription factor bHLH112
MSTRG_VB.47606	MSTRG_VI.260	2.37376	1.07e-09	1.68642	1.7e-08	At4g28290
MSTRG_VB.3484	MSTRG_VI.26739	2.46965	1.08e-09	1.31507	1.98e-05	Camelliol C synthase
MSTRG_VB.8245	MSTRG_VI.44753	2.14725	1.16e-09	0.263846	0.68536	At5g50760
MSTRG_VB.48766	MSTRG_VI.52810	2.43304	1.58e-09	1.78464	0.000381098	Cytochrome b561 and DOMON domain-containing protein At3g07570
MSTRG_VB.90593	MSTRG_VI.48149	2.20735	1.61e-09	0.293543	0.416093	Probable aldo-keto reductase 4
MSTRG_VB.91621	MSTRG_VI.49376	3.74624	1.62e-09	1.18095	0.0946997	At2g34340
MSTRG_VB.84830	MSTRG_VI.15138	4.06399	1.7e-09	1.11094	0.00100046	Probable purine permease 10
MSTRG_VB.76039	MSTRG_VI.45742	2.98864	1.74e-09	1.6438	0.00462864	D-3-phosphoglycerate dehydrogenase 2, chloroplastic
MSTRG_VB.93194	MSTRG_VI.35296	2.48569	1.76e-09	-1.66105	0.00509699	At2g45510
MSTRG_VB.5953	MSTRG_VI.36005	2.01853	1.82e-09	0.152244	0.713696	O-fucosyltransferase-like protein
MSTRG_VB.49675	MSTRG_VI.68540	3.22409	1.87e-09	-0.00494365	0.994688	Probable galactinol--sucrose galactosyltransferase 4
MSTRG_VB.52700	MSTRG_VI.68430	2.18174	1.92e-09	-0.15185	0.590297	Zinc finger protein 5
MSTRG_VB.11102	MSTRG_VI.33835	3.47873	1.93e-09	1.75501	0.259266	At1g12740
MSTRG_VB.45535	MSTRG_VI.14607	3.17208	2.09e-09	1.07952	0.0348674	Germin-like protein subfamily 1 member 13
MSTRG_VB.21921	MSTRG_VI.57443	2.21079	2.1e-09	-0.213621	0.690392	Uncharacterized protein
MSTRG_VB.54420	MSTRG_VI.57703	21.105	2.71e-09	-0.868088	0.00581967	Squamosa promoter-binding-like protein 2
MSTRG_VB.23306	MSTRG_VI.4160	2.5205	2.82e-09	1.93661	1.56e-10	Probable mediator of RNA polymerase II transcription subunit 37c
MSTRG_VB.69910	MSTRG_VI.52667	2.65684	2.84e-09	0.49774	0.562516	Cationic amino acid transporter 1
MSTRG_VB.10116	MSTRG_VI.2421	2.06486	2.93e-09	-1.17902	0.0485832	Probable plastid-lipid-associated protein 2, chloroplastic
MSTRG_VB.60926	MSTRG_VI.28285	2.92275	3.35e-09	1.94386	8.08e-20	U-box domain-containing protein 28
MSTRG_VB.6676	MSTRG_VI.35746	3.29123	3.4e-09	1.83058	0.0100204	Nudix hydrolase 17, mitochondrial
MSTRG_VB.48740	MSTRG_VI.33633	2.96574	3.9e-09	1.95861	2.96e-09	Serine acetyltransferase 1, chloroplastic
MSTRG_VB.34692	MSTRG_VI.64325	2.27268	4.3e-09	1.50409	1.4e-09	NifU-like protein 2, chloroplastic
MSTRG_VB.36033	MSTRG_VI.15666	2.25837	5.07e-09	0.806256	0.000414849	Beta-carotene 3-hydroxylase 1, chloroplastic
MSTRG_VB.61696	MSTRG_VI.4747	2.60918	5.69e-09	1.49979	0.000698081	At1g59590
MSTRG_VB.23728	MSTRG_VI.75342	2.65974	6.2e-09	1.59879	0.000795466	AT4g27280/M4I22_90
MSTRG_VB.61782	MSTRG_VI.34504	2.63135	6.21e-09	0.659014	0.111877	AGAA.5
MSTRG_VB.22962	MSTRG_VI.59219	2.12089	8.04e-09	1.07193	0.00128503	At1g23710
MSTRG_VB.3734	MSTRG_VI.10233	2.25845	8.17e-09	1.09189	0.0239335	Axi 1 protein-like protein
MSTRG_VB.36504	MSTRG_VI.1638	2.91116	9.67e-09	0.859063	0.118702	Ubiquitin-conjugating enzyme/RWD-like protein
MSTRG_VB.6305	MSTRG_VI.35186	2.23235	9.9e-09	-0.412586	0.238352	Polygalacturonase 1 beta-like protein 3
MSTRG_VB.80211	MSTRG_VI.65678	2.35358	1.04e-08	1.43991	1.65e-05	Mitogen-activated protein kinase kinase kinase 5
MSTRG_VB.25457	MSTRG_VI.48298	6.03357	1.05e-08	-2.17083	0.409078	Tryptophan N-monooxygenase 1
MSTRG_VB.21125	MSTRG_VI.52221	2.44517	1.11e-08	1.25328	0.118651	Exocyst subunit exo70 family protein H7
MSTRG_VB.90341	MSTRG_VI.49972	2.41366	1.13e-08	1.79517	3.56e-17	LEAF RUST 10 DISEASE-RESISTANCE LOCUS RECEPTOR-LIKE PROTEIN KINASE-like 2.1
MSTRG_VB.16048	MSTRG_VI.34505	3.06669	1.13e-08	0.999471	0.0974839	At3g03280
MSTRG_VB.80840	MSTRG_VI.63825	2.77578	1.14e-08	1.92748	1.71e-10	Mitogen-activated protein kinase 13
MSTRG_VB.72327	MSTRG_VI.57745	2.74673	1.33e-08	1.83131	6.07e-05	AT5G53050 protein
MSTRG_VB.20830	MSTRG_VI.55348	2.18066	1.37e-08	-0.24118	0.515306	At4g15563
MSTRG_VB.91843	MSTRG_VI.55922	2.28505	1.62e-08	-0.642073	0.0629369	Type I inositol polyphosphate 5-phosphatase 2
MSTRG_VB.47168	MSTRG_VI.58194	2.53227	1.66e-08	0.23236	0.707972	F21J9.9
MSTRG_VB.36254	MSTRG_VI.32181	2.1354	1.67e-08	-0.343766	0.632953	Alcohol dehydrogenase-like protein
MSTRG_VB.64681	MSTRG_VI.62432	2.79161	1.76e-08	-0.102009	0.884102	NAC domain containing protein 87
MSTRG_VB.48998	MSTRG_VI.62231	3.01796	1.86e-08	0.9807	0.0880684	PR5-like receptor kinase
MSTRG_VB.6598	MSTRG_VI.28624	2.66298	1.9e-08	-2.0556	0.0228393	Uncharacterized protein
MSTRG_VB.74451	MSTRG_VI.4674	2.08889	1.99e-08	-0.101058	0.825568	Ninja-family protein AFP3
MSTRG_VB.85728	MSTRG_VI.12671	2.46394	2e-08	0.199362	0.748046	AT3g60690/T4C21_100
MSTRG_VB.7400	MSTRG_VI.14702	2.34286	2.23e-08	0.528387	0.237017	ACT domain-containing protein ACR8
MSTRG_VB.54212	MSTRG_VI.46767	2.29869	2.4e-08	1.42101	0.23699	Probable calcium-binding protein CML45
MSTRG_VB.46588	MSTRG_VI.76504	2.34682	2.54e-08	0.764097	0.102765	Multiple organellar RNA editing factor 8, chloroplastic/mitochondrial
MSTRG_VB.84287	MSTRG_VI.45535	2.14786	2.54e-08	0.764216	0.0292567	Transcription factor GLABRA 3
MSTRG_VB.78450	MSTRG_VI.32645	2.10641	2.6e-08	0.45308	0.385703	Sulfotransferase
MSTRG_VB.29447	MSTRG_VI.39782	2.89521	2.99e-08	-1.8118	0.337715	Ethylene-responsive transcription factor ERF086
MSTRG_VB.46788	MSTRG_VI.17784	4.04284	3.51e-08	1.52446	0.0048852	Potassium channel AKT1
MSTRG_VB.6238	MSTRG_VI.13365	2.75221	3.63e-08	0.663909	0.150341	AT3g18290/MIE15_8
MSTRG_VB.36092	MSTRG_VI.17735	2.49448	3.66e-08	1.46567	0.0627087	Probable cysteine protease RD21B
MSTRG_VB.58893	MSTRG_VI.71263	2.69153	3.97e-08	1.41953	0.0102771	Lysine histidine transporter 1
MSTRG_VB.34707	MSTRG_VI.39868	2.075	4.13e-08	0.610297	0.277781	BTB/POZ and TAZ domain-containing protein 4
MSTRG_VB.53042	MSTRG_VI.10542	3.03465	4.21e-08	1.22012	0.0616738	At5g53870
MSTRG_VB.76867	MSTRG_VI.30592	2.7137	4.28e-08	1.88257	8.92e-09	Putative uncharacterized protein At5g64510
MSTRG_VB.40492	MSTRG_VI.16867	2.23086	4.63e-08	0.368612	0.127141	Armadillo/beta-catenin-like repeat-containing protein
MSTRG_VB.85241	MSTRG_VI.79154	2.00582	5.26e-08	1.61796	6.51e-09	Putative cyclic nucleotide-gated ion channel 13
MSTRG_VB.60788	MSTRG_VI.23740	2.71906	6.29e-08	-0.00826889	0.989939	Allene oxide synthase, chloroplastic
MSTRG_VB.63430	MSTRG_VI.7033	2.14772	7.48e-08	1.87217	2.45e-06	Cationic amino acid transporter 8, vacuolar
MSTRG_VB.5315	MSTRG_VI.37612	3.38952	7.94e-08	1.45652	0.00422927	Type I inositol polyphosphate 5-phosphatase 8
MSTRG_VB.21222	MSTRG_VI.7217	2.87018	9.1e-08	0.588746	0.123159	Probable E3 ubiquitin-protein ligase RHY1A
MSTRG_VB.8543	MSTRG_VI.22439	2.05171	9.45e-08	1.00812	0.169545	At1g49000
MSTRG_VB.58735	MSTRG_VI.9077	2.1405	9.54e-08	1.14054	0.00277129	Putative serine/threonine-specific protein kinase kin3
MSTRG_VB.24516	MSTRG_VI.65312	2.26985	9.7e-08	1.7037	1.65e-05	BOI-related E3 ubiquitin-protein ligase 1
MSTRG_VB.89290	MSTRG_VI.6426	2.29073	1.11e-07	1.83822	0.000354134	Endoplasmic reticulum oxidoreductin-2
MSTRG_VB.52847	MSTRG_VI.80025	2.40669	1.18e-07	0.844623	0.36666	VQ motif-containing protein 8, chloroplastic
MSTRG_VB.80260	MSTRG_VI.36037	2.37727	1.19e-07	1.26073	9.53e-06	Uncharacterized protein
MSTRG_VB.80217	MSTRG_VI.74388	3.37118	1.22e-07	-0.681482	0.520578	Serpin-ZX
MSTRG_VB.81632	MSTRG_VI.1818	2.17831	1.6e-07	-1.58365	0.13109	Putative uncharacterized protein F3C3.9
MSTRG_VB.11532	MSTRG_VI.77850	2.56394	1.6e-07	0.976796	0.227091	NAC domain-containing protein 100
MSTRG_VB.94212	MSTRG_VI.38644	2.29135	2.19e-07	0.769441	0.210287	At1g30700
MSTRG_VB.27373	MSTRG_VI.53084	2.24304	2.21e-07	1.3654	5.26e-05	Heavy-metal-associated domain-containing protein
MSTRG_VB.41187	MSTRG_VI.57140	2.29576	2.29e-07	1.82816	0.00188035	Disease resistance protein RPM1
MSTRG_VB.69233	MSTRG_VI.322	2.19051	2.96e-07	0.792326	0.00356553	Ethylene-responsive transcription factor 6
MSTRG_VB.86334	MSTRG_VI.47949	2.27246	3.07e-07	0.879415	0.182605	ABC transporter G family member 34
MSTRG_VB.47069	MSTRG_VI.40929	2.21759	3.26e-07	1.53929	0.00132705	WRKY transcription factor 6
MSTRG_VB.64525	MSTRG_VI.79052	2.19928	3.32e-07	0.887163	0.0722681	Mitogen-activated protein kinase kinase kinase 14
MSTRG_VB.20098	MSTRG_VI.15416	2.43336	3.34e-07	1.76391	2.36e-07	Cytochrome P450, family 716, subfamily A, polypeptide 1
MSTRG_VB.73522	MSTRG_VI.78079	2.05108	3.4e-07	1.6326	2.13e-26	Adenylyl-sulfate kinase 3
MSTRG_VB.46144	MSTRG_VI.60935	2.8928	4e-07	0.393545	0.530283	Protein kinase family protein
MSTRG_VB.42029	MSTRG_VI.9012	3.2433	4.51e-07	3.2982	0.0188973	Cinnamyl alcohol dehydrogenase 8
MSTRG_VB.48605	MSTRG_VI.23253	3.40855	4.73e-07	0.134057	0.839805	Germin-like protein subfamily 1 member 20
MSTRG_VB.79965	MSTRG_VI.61463	2.06232	4.97e-07	0.227072	0.675697	Chaperonin-like RbcX protein
MSTRG_VB.14672	MSTRG_VI.37676	2.85872	5.28e-07	0.993054	0.160112	Putative uncharacterized protein At5g12340
MSTRG_VB.13686	MSTRG_VI.35247	2.91411	5.58e-07	1.79099	0.00141354	Protein DMR6-LIKE OXYGENASE 1
MSTRG_VB.45883	MSTRG_VI.64279	3.13072	5.59e-07	0.0893573	0.929199	Peroxidase 51
MSTRG_VB.91934	MSTRG_VI.48308	2.00458	5.79e-07	1.30874	0.000241252	Cellulose synthase-like protein D2
MSTRG_VB.73233	MSTRG_VI.60709	2.56388	5.85e-07	1.89653	0.00179317	Probable glucan endo-1,3-beta-glucosidase At4g16260
MSTRG_VB.90994	MSTRG_VI.37844	2.70164	5.86e-07	-0.190052	0.652452	Probable aspartyl protease At4g16563
MSTRG_VB.23398	MSTRG_VI.19313	2.92185	6.94e-07	1.39131	0.0278714	Putative uncharacterized protein F7A10.19
MSTRG_VB.18833	MSTRG_VI.21162	2.30626	6.99e-07	-0.500262	0.439108	Emb_CAB83157.1
MSTRG_VB.77890	MSTRG_VI.9873	4.73278	8.2e-07	-1.89797	NA	NAC domain-containing protein 14
MSTRG_VB.60670	MSTRG_VI.24065	4.08863	8.34e-07	1.08732	NA	GEM-like protein 4
MSTRG_VB.23670	MSTRG_VI.79378	2.02079	8.63e-07	0.992104	0.00275516	Glutathione S-transferase U8
MSTRG_VB.11257	MSTRG_VI.25300	2.8354	9.54e-07	-1.46997	0.0896471	Probable RNA helicase SDE3
MSTRG_VB.56064	MSTRG_VI.5055	2.83288	1.12e-06	0.90491	0.273146	Ethylene-responsive transcription factor CRF4
MSTRG_VB.49021	MSTRG_VI.11414	3.82739	1.4e-06	1.95836	5.02e-05	Cytochrome P450 72A15
MSTRG_VB.62420	MSTRG_VI.32127	2.66428	1.44e-06	-0.0855986	0.921591	Probable xyloglucan endotransglucosylase/hydrolase protein 23
MSTRG_VB.68756	MSTRG_VI.72570	2.31777	1.51e-06	1.56744	0.0191755	Putative uncharacterized protein AT4g21920
MSTRG_VB.42553	MSTRG_VI.33249	2.35995	1.58e-06	-12.7534	0.00410067	AT-hook motif nuclear-localized protein 22
MSTRG_VB.63639	MSTRG_VI.41386	2.39678	1.77e-06	0.0225778	0.945297	Calcium-dependent lipid-binding family protein
MSTRG_VB.5632	MSTRG_VI.78355	2.75969	1.83e-06	1.56887	2.97e-05	Putative uncharacterized protein At1g13340
MSTRG_VB.28219	MSTRG_VI.9513	4.10141	2e-06	0.251821	0.79804	Subtilisin-like protease SBT5.6
MSTRG_VB.633	MSTRG_VI.43628	2.4104	2.25e-06	1.09446	0.298803	Pathogenesis-related thaumatin-like protein
MSTRG_VB.45347	MSTRG_VI.45102	2.03448	2.51e-06	1.20944	0.00115624	Protein RALF-like 33
MSTRG_VB.37601	MSTRG_VI.43926	2.94378	2.59e-06	1.92824	0.0017835	ATP synthase subunit 9, mitochondrial
MSTRG_VB.6644	MSTRG_VI.30574	3.46588	2.88e-06	1.26059	0.00161172	Peroxidase 5
MSTRG_VB.75530	MSTRG_VI.49367	2.09182	2.92e-06	0.617567	0.047774	Protein kinase family protein
MSTRG_VB.93636	MSTRG_VI.71683	2.56671	3.44e-06	0.984261	1.42e-05	Galactinol synthase 1
MSTRG_VB.70020	MSTRG_VI.33373	2.54809	3.97e-06	0.807566	0.206589	Abscisic acid receptor PYL2
MSTRG_VB.83273	MSTRG_VI.50236	2.74043	4.61e-06	1.02769	0.00193907	EID1-like F-box protein 3
MSTRG_VB.77862	MSTRG_VI.55535	6.3359	5.26e-06	0.36724	0.846681	Uncharacterized protein
MSTRG_VB.82423	MSTRG_VI.8677	2.40843	5.43e-06	1.41994	0.00235828	Eukaryotic peptide chain release factor subunit 1-3
MSTRG_VB.40094	MSTRG_VI.53575	3.02361	7.37e-06	1.84643	1.81e-08	Cationic amino acid transporter 1
MSTRG_VB.60551	MSTRG_VI.64638	2.02945	8.7e-06	1.37791	1.94e-05	Protein LURP-one-related 15
MSTRG_VB.21074	MSTRG_VI.79795	2.23942	9.44e-06	-0.649187	0.490462	Cellulose synthase-like protein B4
MSTRG_VB.34765	MSTRG_VI.22479	2.79139	9.44e-06	0.546107	0.37107	Kinesin-like protein KIN-6
MSTRG_VB.65555	MSTRG_VI.69749	2.01921	9.76e-06	1.83477	1.98e-07	At1g30760/T5I8_22
MSTRG_VB.13529	MSTRG_VI.32112	2.53322	1.11e-05	1.7012	5.21e-15	Uncharacterized protein At3g28850
MSTRG_VB.25775	MSTRG_VI.77695	2.21327	1.25e-05	1.42553	0.00229306	Glycerophosphodiester phosphodiesterase GDPD1, chloroplastic
MSTRG_VB.1532	MSTRG_VI.28144	2.7401	1.25e-05	1.77743	1.5e-08	Transcription factor MYB36
MSTRG_VB.25911	MSTRG_VI.10071	2.11748	1.72e-05	1.66524	1.61e-24	Mitogen-activated protein kinase kinase kinase 5
MSTRG_VB.30523	MSTRG_VI.63935	3.44396	1.88e-05	1.59923	0.00193327	Probable LRR receptor-like serine/threonine-protein kinase RFK1
MSTRG_VB.51536	MSTRG_VI.39591	2.06579	1.99e-05	1.51866	0.0156806	Sugar transporter ERD6-like 7
MSTRG_VB.42271	MSTRG_VI.365	2.1464	2.01e-05	-1.30829	NA	At1g49000
MSTRG_VB.88897	MSTRG_VI.63045	2.05044	2.07e-05	1.85195	0.292992	Glycosyltransferase
MSTRG_VB.30279	MSTRG_VI.57267	2.37416	2.11e-05	1.80367	2.75e-14	Alpha-amylase 1
MSTRG_VB.79347	MSTRG_VI.67160	3.31037	2.28e-05	0.956692	0.147906	Cytochrome P450
MSTRG_VB.44310	MSTRG_VI.59728	2.05904	2.31e-05	1.63906	0.511057	Alpha 1,4-glycosyltransferase family protein
MSTRG_VB.41046	MSTRG_VI.47171	2.01539	2.4e-05	0.895402	0.00548973	At1g65030
MSTRG_VB.67499	MSTRG_VI.62835	2.13648	2.45e-05	0.146416	NA	Calcium-dependent protein kinase 33
MSTRG_VB.54918	MSTRG_VI.174	2.37713	2.5e-05	1.88455	0.0117822	Wall-associated receptor kinase 2
MSTRG_VB.21229	MSTRG_VI.31356	2.0327	2.73e-05	1.8365	4.38e-05	22 kDa peroxisomal membrane protein
MSTRG_VB.5381	MSTRG_VI.2093	2.11027	2.77e-05	0.643245	0.216668	Putative uncharacterized protein At2g28690/T8O18.2
MSTRG_VB.12104	MSTRG_VI.58325	2.65334	2.77e-05	1.79153	0.0106235	At5g55180
MSTRG_VB.35973	MSTRG_VI.35157	2.26965	2.86e-05	1.25322	0.000162941	LAG1 longevity assurance homolog 3
MSTRG_VB.7476	MSTRG_VI.1785	2.1385	2.93e-05	1.29392	2.76e-14	Allene oxide synthase, chloroplastic
MSTRG_VB.29897	MSTRG_VI.31437	2.08707	2.96e-05	0.418431	0.510188	Putative disease resistance protein (TMV N-like)
MSTRG_VB.14410	MSTRG_VI.74062	2.21675	3.41e-05	1.88865	2.62e-05	At4g12320
MSTRG_VB.67388	MSTRG_VI.62520	2.70477	4.06e-05	1.03087	4.83e-11	Putative uncharacterized protein At2g28400
MSTRG_VB.79946	MSTRG_VI.31386	2.17518	4.14e-05	1.50295	0.000160572	Acyl-CoA--sterol O-acyltransferase 1
MSTRG_VB.59797	MSTRG_VI.64836	2.30915	4.62e-05	1.46378	7.03e-12	Cupin domain-containing protein
MSTRG_VB.88496	MSTRG_VI.27676	2.11314	5.09e-05	-0.677498	0.1034	Probable plastid-lipid-associated protein 13, chloroplastic
MSTRG_VB.5901	MSTRG_VI.51513	2.10682	5.72e-05	-0.160766	0.791763	Protein seedling plastid development 1
MSTRG_VB.17315	MSTRG_VI.39251	2.07373	5.73e-05	1.25881	5.47e-06	Protein NRT1/ PTR FAMILY 4.3
MSTRG_VB.56443	MSTRG_VI.36007	2.33807	5.83e-05	0.513849	0.159192	Acyl-CoA--sterol O-acyltransferase 1
MSTRG_VB.9991	MSTRG_VI.73546	2.56119	7.66e-05	-1.27928	0.243042	Haloacid dehalogenase-like hydrolase (HAD) superfamily protein
MSTRG_VB.51965	MSTRG_VI.73909	4.19869	9.02e-05	1.9298	0.00279697	At1g59590
MSTRG_VB.42809	MSTRG_VI.55621	3.03292	9.59e-05	0.97797	0.000627779	At2g32030
MSTRG_VB.30668	MSTRG_VI.48919	2.49265	9.8e-05	0.541942	0.446479	DAD1-like acylhydrolase
MSTRG_VB.67102	MSTRG_VI.26555	2.72628	9.94e-05	0.246708	0.731981	At1g23840/F5O8_37
MSTRG_VB.89782	MSTRG_VI.49848	2.35998	0.000102108	0.697418	0.277283	Oxalate--CoA ligase
MSTRG_VB.80895	MSTRG_VI.32910	2.40769	0.000120711	1.18335	0.214212	Pathogenesis-related thaumatin-like protein
MSTRG_VB.56240	MSTRG_VI.28051	2.64422	0.000121278	-0.077516	0.923497	Indole-3-acetic acid-amido synthetase GH3.6
MSTRG_VB.29997	MSTRG_VI.5928	2.21769	0.000122954	1.46844	1.68e-05	Probable choline kinase 1
MSTRG_VB.36011	MSTRG_VI.6450	2.01879	0.000137471	0.943013	0.000248019	Uncharacterized protein
MSTRG_VB.52253	MSTRG_VI.6694	2.00949	0.000178652	1.0858	0.00305495	G-type lectin S-receptor-like serine/threonine-protein kinase RLK1
MSTRG_VB.21611	MSTRG_VI.10046	2.17991	0.000180614	1.6226	0.0029282	Probable L-type lectin-domain containing receptor kinase S.5
MSTRG_VB.65637	MSTRG_VI.47243	2.36734	0.000181471	1.87883	7.52e-05	Calmodulin-like protein 2
MSTRG_VB.1779	MSTRG_VI.55128	5.14779	0.000182493	3.73536	0.0570537	Probable glycerol-3-phosphate acyltransferase 2
MSTRG_VB.77089	MSTRG_VI.79926	2.20265	0.000185593	-2.33403	0.0477877	Ankyrin repeat-containing protein
MSTRG_VB.33190	MSTRG_VI.10754	2.07502	0.000221372	-0.41189	0.610578	NAC domain-containing protein 73
MSTRG_VB.39878	MSTRG_VI.13372	3.95035	0.000236956	1.59065	0.00500133	F-box protein At5g46170
MSTRG_VB.21585	MSTRG_VI.23170	2.46074	0.000259062	1.41239	2.26e-07	Uncharacterized protein
MSTRG_VB.94553	MSTRG_VI.42333	2.31564	0.000274519	1.16324	0.0113938	Nudix hydrolase 13, mitochondrial
MSTRG_VB.93597	MSTRG_VI.25208	2.17232	0.000294921	1.49714	0.0757684	AT5g26741
MSTRG_VB.46040	MSTRG_VI.10877	2.85983	0.000335595	-1.23484	0.242141	Inorganic pyrophosphatase 2
MSTRG_VB.71649	MSTRG_VI.62848	2.86341	0.000431648	0.461494	0.630918	Heat stress transcription factor A-6b
MSTRG_VB.4024	MSTRG_VI.36644	3.32629	0.000438796	2.72068	0.0212962	At3g05570
MSTRG_VB.77514	MSTRG_VI.75724	2.33936	0.000455718	0.996576	0.253168	Chaperone DnaJ-domain containing protein
MSTRG_VB.60834	MSTRG_VI.47282	2.15322	0.000473894	0.328557	0.641329	U-box domain-containing protein 26
MSTRG_VB.38277	MSTRG_VI.25341	2.07298	0.000529455	1.27631	0.00610237	FAD-binding and BBE domain-containing protein
MSTRG_VB.81978	MSTRG_VI.27184	2.75526	0.000567604	2.36388	0.0900104	Ankyrin repeat-containing protein
MSTRG_VB.7490	MSTRG_VI.77577	3.09713	0.000604382	1.57181	0.208414	Type IV inositol polyphosphate 5-phosphatase 11
MSTRG_VB.55117	MSTRG_VI.62720	2.60418	0.00066147	1.01956	0.238616	Regulator of chromosome condensation (RCC1) family protein
MSTRG_VB.36334	MSTRG_VI.64646	3.66444	0.00068942	0.418895	0.120482	AT5g05220/K18I23_2
MSTRG_VB.32908	MSTRG_VI.28709	2.36698	0.000714301	-0.309839	0.647721	Probable calcium-binding protein CML25
MSTRG_VB.70561	MSTRG_VI.59131	5.56744	0.000889134	-0.369675	0.605007	Calcium-dependent lipid-binding family protein
MSTRG_VB.28359	MSTRG_VI.64168	2.1747	0.000925007	-0.780782	0.153854	E3 ubiquitin-protein ligase SGR9, amyloplastic
MSTRG_VB.7831	MSTRG_VI.79310	2.06298	0.00106804	-0.494234	0.289556	Ribonuclease 1
MSTRG_VB.3543	MSTRG_VI.35553	2.12074	0.00114928	0.538033	0.672918	AAA-ATPase ASD, mitochondrial
MSTRG_VB.6255	MSTRG_VI.41694	2.71637	0.00120162	0.942849	0.377415	Protein INAPERTURATE POLLEN1
MSTRG_VB.74686	MSTRG_VI.5352	2.39548	0.00126667	1.2476	1.95e-05	U-box domain-containing protein 44
MSTRG_VB.62359	MSTRG_VI.35285	2.51838	0.00138308	1.41108	0.00578437	Gibberellin 2-beta-dioxygenase 2
MSTRG_VB.12082	MSTRG_VI.31602	2.35065	0.00161235	0.834554	0.0933545	WRKY transcription factor 6
MSTRG_VB.6608	MSTRG_VI.49945	2.10317	0.00162828	1.26621	0.00455317	Probable xyloglucan endotransglucosylase/hydrolase protein 23
MSTRG_VB.11847	MSTRG_VI.47251	2.67004	0.00168342	1.80663	0.000906583	NADH dehydrogenase [ubiquinone] iron-sulfur protein 2
MSTRG_VB.47071	MSTRG_VI.815	2.43332	0.00169265	1.27441	0.0992119	Mitogen-activated protein kinase kinase kinase 15
MSTRG_VB.53878	MSTRG_VI.44096	2.22512	0.00180943	0.326326	0.425191	Transcription factor JUNGBRUNNEN 1
MSTRG_VB.25610	MSTRG_VI.76707	2.58291	0.00239566	-0.247838	0.683044	O-methyltransferase family protein
MSTRG_VB.42800	MSTRG_VI.12507	4.08362	0.00245616	0.757955	0.572217	NAC domain-containing protein 101
MSTRG_VB.42150	MSTRG_VI.25390	2.08399	0.00263656	1.56352	1.28e-08	Pentatricopeptide repeat-containing protein At1g13040, mitochondrial
MSTRG_VB.1978	MSTRG_VI.54962	2.74829	0.00289735	0.601713	0.35276	Disease resistance protein At4g27190
MSTRG_VB.31347	MSTRG_VI.38259	2.1836	0.0032926	1.14287	0.0430027	Putative receptor-like protein kinase At1g72540
MSTRG_VB.46077	MSTRG_VI.23510	2.63607	0.00366711	1.90334	0.0225946	Cytochrome c biogenesis CcmF C-terminal-like mitochondrial protein
MSTRG_VB.71105	MSTRG_VI.7607	3.96285	0.00369099	0.973525	0.356749	Late embryogenesis abundant protein-like protein
MSTRG_VB.33377	MSTRG_VI.20166	5.60851	0.00372584	0.382494	0.672676	At1g68180
MSTRG_VB.90155	MSTRG_VI.3008	2.74567	0.00459205	0.187202	0.889275	Chalcone synthase
MSTRG_VB.38020	MSTRG_VI.29947	4.30396	0.00477187	1.01623	0.374464	Glutathione S-transferase U8
MSTRG_VB.13363	MSTRG_VI.30823	2.32923	0.00495059	1.23155	0.068402	Xyloglucan endotransglucosylase/hydrolase protein 15
MSTRG_VB.60748	MSTRG_VI.8894	13.1977	0.00501066	-0.358101	0.0817134	Uncharacterized protein At4g14342
MSTRG_VB.59460	MSTRG_VI.29132	2.81595	0.00560314	0.681044	0.326219	26.5 kDa heat shock protein, mitochondrial
MSTRG_VB.19835	MSTRG_VI.19109	2.52128	0.0063037	1.25988	0.000420446	Protein SULFUR DEFICIENCY-INDUCED 1
MSTRG_VB.93867	MSTRG_VI.48809	3.37067	0.00631063	-1.04292	0.487745	Protamine P1 family protein
MSTRG_VB.63329	MSTRG_VI.46684	2.51705	0.00649048	-0.64561	0.150942	Calcium-dependent lipid-binding family protein
MSTRG_VB.80311	MSTRG_VI.50024	2.42705	0.00688319	0.291707	0.688348	Late embryogenesis abundant hydroxyproline-rich glycoprotein
MSTRG_VB.60110	MSTRG_VI.15766	2.78803	0.00698568	1.1591	0.00470479	E3 ubiquitin-protein ligase PUB24
MSTRG_VB.69823	MSTRG_VI.29854	2.42945	0.00734973	0.967196	0.00739015	3-oxo-5-alpha-steroid 4-dehydrogenase family protein
MSTRG_VB.75480	MSTRG_VI.24659	2.17441	0.0074418	0.737047	0.000310379	FAD/NAD(P)-binding oxidoreductase family protein
MSTRG_VB.88543	MSTRG_VI.61437	2.50937	0.00798168	-3.73856	0.025141	CYP93D1
MSTRG_VB.79518	MSTRG_VI.2520	2.03846	0.008042	0.649613	0.308331	Transcription factor BEE 3
MSTRG_VB.66991	MSTRG_VI.42096	2.52726	0.00816676	2.65989	0.0575153	Serine protease inhibitor, potato inhibitor I-type family protein
MSTRG_VB.35466	MSTRG_VI.2185	2.01537	0.00843266	1.38574	0.000589828	Mitogen-activated protein kinase 13
MSTRG_VB.61686	MSTRG_VI.44694	2.1487	0.00953332	2.93286	0.0217142	At4g33800
FDR, p-value after FDR correction
VB: V. baoshanensis, VI: V. inconspicua, CK: control.
